# Supplementary material for: Development of genomic and genetic resources facilitating molecular genetic studies on untapped Myanmar rice germplasms
Source: Breed Sci. 2024 Mar 22;74(2):124–37. doi: 10.1270/jsbbs.23077 (PMC11442107; doi:10.1270/jsbbs.23077)
Supplement: Supplementary file 2 — Supplemental Tables [file 74_124_s2.xlsx]

## Sheet: Supplemental Table 1
	Supplemental Table 1 The list of Myanmar rice germplasms.
	Variety name	Accession ID in DAR	PC1	PC2	PC3	PC4	PC5
	Paw San Hmwe	178	-9.32192	-0.0557658	4.1706	1.77186	-1.02065
	Ant Baw	464	-9.08897	-0.696458	-0.170839	-1.6055	-1.17816
	Haka	467	-3.70602	0.398865	-0.611693	-1.16575	5.60051
	Kauk Hnyin War	533	-9.41067	-0.682119	0.470148	-1.50568	-0.842195
	Nga Bya Gyi	563	-8.87568	0.128902	4.10772	0.871865	-1.64817
	Nar Tha Pu	569	-9.41064	-0.762111	1.08902	0.202203	-1.5518
	Naw Phee	586	-7.83718	-0.451708	2.2382	-1.87622	-0.312087
	Na Bya Sann	621	-9.47656	-0.284325	4.15239	2.84123	-1.81974
	Mine Taung	660	-9.02799	-0.685178	0.748464	2.13647	-0.78271
	Htaw Patt Sein	1003	-9.20784	-1.94699	-7.34656	2.22286	-1.29834
	Sit Pwa	1063	-7.44155	-0.765341	-0.892819	-2.05662	-0.583567
	Kauk Yin Phyu	1351	-9.63792	-0.0690676	3.09139	2.82484	-1.42022
	Maung Galay	1586	-8.96017	0.124736	2.90076	-1.19934	-1.12955
	Amar San	1597	-2.42769	0.63215	0.206447	0.486213	5.31029
	Sae Ti Eine	2080	-8.57598	-1.2906	-4.16999	2.40525	-1.43149
	Chi Nyo	2214	-9.55823	-0.0987093	-2.05281	-1.01076	-2.09303
	Mon Chee Sa Ba	2219	-7.92321	-0.988929	0.15329	0.619889	-1.1961
	Mu Yaw	2272	-9.0333	-0.791464	1.31154	-0.549748	-1.77761
	Khao Phar	2273	-9.22053	-0.413168	0.374137	1.28941	-1.06148
	Ni Ka Re San Pyu	2280	-9.21191	0.142034	5.01127	2.43677	-0.998418
	Mai Saw	2286	-9.70166	-1.23074	-2.61619	0.0237228	-1.91405
	Pyaung Gya Gyi	2287	-9.24041	0.45348	2.58179	-0.224	-1.35014
	Balu Swe	2288	-9.29645	0.11813	3.60237	-0.378966	-1.66288
	Byat Ni	2306	-3.37157	0.476111	0.00505941	-0.263207	6.30641
	Phichenam	2531	-9.01622	-1.05221	2.97648	0.764248	-0.752489
	Yee Sar Mae	2625	#N/A	#N/A	#N/A	#N/A	#N/A
	Thia Rall	2798	-8.86661	0.294189	1.04028	0.106081	-0.196939
	Taluk	2800	-2.9046	0.600515	0.00143771	-0.0855383	5.45386
	Palaung Gya	2807	25.5218	-3.77232	0.670033	-0.633301	-1.2636
	Naung Htu Phyu	2982	-9.01214	-0.540138	2.7502	2.60513	-0.959456
	Nga Sein	3003	-7.76178	0.177694	-1.07565	-3.57278	-0.708944
	Sein Wine Yin	3182	-9.84926	-1.02817	-2.05184	-0.604563	-1.40961
	Duh Thim	3616	-8.59872	-0.419502	0.696834	-2.10331	-1.79155
	Khao Hngo	3629	-9.48269	0.638394	7.18772	5.5952	-1.30184
	Lung Ding Thau	3634	-8.93671	-0.103571	2.2966	-2.36894	-1.1496
	Buh Tui	3649	-9.07354	-0.218993	2.30016	1.08632	-0.920381
	Lone Gyi ( A Phyu)	3652	16.8117	14.8196	-1.55809	0.421803	-2.10797
	Pu Zun	3653	-1.60481	1.00279	-0.162829	-0.317182	5.90571
	Pha Kanh	3660	-2.01958	1.09769	0.0849207	-0.425041	5.75912
	Kauk Hnyin Me	3670	-9.49646	0.443874	7.65157	5.6435	-1.1416
	Kauk Hnyin	3672	-8.79763	0.505417	5.14098	3.72875	-0.780357
	Khao Ann	3676	-8.80379	0.831656	7.00699	3.67875	-0.948729
	Yway	3677	-8.65557	0.893774	6.04555	0.337074	-0.77126
	Ral Leng	3730	-8.39173	0.714266	4.9283	0.500242	-1.47465
	Sang Chum	3734	-2.94583	0.651347	0.0240091	0.06634	5.90143
	Biak Mang	3735	-8.23907	0.441257	2.99615	-1.64065	-1.03889
	Cal Thau	3742	-9.59943	-0.618956	2.14223	1.56529	-1.81637
	Khao San Gyi	3751	-9.03725	-0.216517	7.46247	5.35623	-0.587646
	Khao Note Kin	3758	-9.47493	0.465156	8.71175	3.49213	-1.01045
	Sa Ka Lay	3764	-9.13063	0.381066	6.75438	5.75445	-0.0774469
	Kauk Hnyin War	3768	25.6644	-3.93947	0.744997	-1.055	-1.35079
	Ywe	5731	-8.66266	0.618974	5.66632	-2.47377	-1.49044
	Khao Nyo	5783	-8.88631	0.719525	7.18893	4.98436	-1.03061
	Than Bu	5798	-2.93334	0.74509	0.486499	0.234683	6.10829
	Khao Pee Saing	5808	-7.29924	0.862137	5.81302	1.74609	-0.971073
	Khao Khan Pu	5841	-9.06024	0.485793	6.05447	4.76109	-1.03079
	Ma Kaw La	5850	-9.17505	0.185519	7.96336	3.56357	-1.29492
	San Senn	5872	-8.65075	0.383465	5.81442	1.75205	-0.559853
	San Palut (kyan kyan)	5905	1.47485	7.56177	2.00147	0.85559	-0.965368
	Khao Sun Gee	5909	25.3129	-3.79729	0.726509	-0.722328	-0.953133
	Khao Lan Kan	5940	-8.84679	0.811497	6.02465	0.591299	-1.24745
	Khao Swos	6015	-8.34261	0.132962	4.74367	0.165709	-1.33045
	Khao Pon Toe Kwaunt	6076	-2.10697	0.796291	0.400453	0.175447	5.92785
	Kauk Hnyin Saba	6078	-7.6154	1.42348	6.79712	2.64831	-1.1128
	Kauk Hnyin Saba	6080	-8.7909	0.596651	7.38064	2.16767	-1.17865
	Khao Law	6087	-2.91627	0.593197	0.217749	-0.0323581	5.90679
	Hay Wun Dar	6098	-9.20983	-1.04136	-4.25437	2.06606	-1.2727
	In Poke	6100	-2.43675	0.753297	-0.0848488	-0.196793	5.59224
	Khao Te	6106	-7.8648	0.655399	3.45851	-1.87019	0.0363709
	Kauk Hnyin Nga Cheik	6123	-7.81451	0.232331	5.50709	2.93779	-0.855136
	Khao Khin Phut	6161	-9.28711	-0.0594775	5.90007	6.06619	-1.04692
	Lat Taw Gyi	6180	-2.7127	0.603122	0.081512	-0.352561	5.90425
	Gwa To	6187	-9.5724	-0.440438	3.08813	0.592463	-1.91422
	Shwe Htote	6213	-2.4287	0.692042	-0.27411	-0.577944	6.12421
	Saya Lay	6223	-8.7307	0.662557	6.92877	3.19533	-1.32282
	Khao Mon Poke	6250	-3.00942	0.617444	-0.0275998	-0.335818	5.9397
	Bu Pa Yaung	6260	-8.75632	0.991599	8.33796	2.83864	-1.16168
	Kauk Hnyin Me	6273	-9.46513	0.442963	7.23841	5.5923	-0.991462
	Shwe War Yin	6287	-8.58918	-0.454464	0.933609	-0.215408	-0.705488
	Kauk Hnyin Me	6314	-9.25446	0.401746	7.33818	5.91356	-0.942467
	Arshawarli	6418	-8.30482	-0.436817	1.84463	-1.75216	-0.775599
	Kauk Chein	6422	-8.53044	0.73574	3.92407	-0.210645	-0.917917
	Khao Sung Hung Yao	6429	-9.55398	0.382794	7.07011	4.54613	-1.14105
	Boke Thwin Phyu	6451	-7.2264	-0.481421	3.29914	-1.1115	-1.60349
	Pyar Let Yone	6469	-2.72752	0.497486	-0.114711	-0.378606	5.75904
	Khao Ai Paw	6493	-2.22199	0.766968	-0.153378	-0.326528	5.82883
	Khao Sai	6494	-7.70601	1.42045	6.98734	2.95412	-1.54809
	Japan Ni	7034	-9.33038	-1.55982	-5.42279	2.69407	-1.3271
	Khao Phwa	7052	-7.86891	0.544094	3.4507	-1.06441	-0.127199
	Za Zuk	7298	-2.73409	0.631164	-0.423532	-0.75717	5.75011
	Kauk Hnyin Lone Pu	7316	-3.17983	0.493821	0.124625	-0.531733	5.76506
	Khauk Kyaing(Yodaya)	7392	-3.46966	0.0418246	-0.635896	-1.80946	4.90608
	Bu Ei Byar	7430	-9.04128	0.577776	5.7388	0.581931	-1.55154
	Kauk Hnyin Net	7443	-8.6859	0.1732	5.31455	4.56215	-1.58925
	Kan Myi	7490	-8.28093	0.209616	-0.467025	-0.740849	-0.370686
	Zai Ta Lai	7803	-9.22783	-0.0482247	3.33018	2.28127	-1.30787
	Hwon Yin	7807	-6.79039	0.60231	0.825831	-2.91949	-1.39685
	Hta Lin Mee Shae	7828	-8.93391	-0.84381	0.624429	-1.97316	-1.63635
	China 29	7845	-8.41996	0.0650474	3.02443	-0.255217	-0.237612
	Ywat Oat Kauk Hnyin	7885	-9.02493	-0.800338	3.427	3.50073	-1.17703
	Kauk Hnyin Hmwe	7903	-3.34997	0.777649	0.376952	0.445306	5.33712
	Khao Hon Lon	7905	-1.80122	0.873223	0.15718	-0.524822	5.93737
	In Sit	7908	-3.58305	0.789846	0.639874	-0.285626	5.79174
	Kauk Hla Te Thi	7931	-8.20633	1.47258	4.9645	1.38959	-1.42391
	Bu Ei Law	7933	-7.85115	1.05292	5.37602	-0.143019	-0.525947
	Mar Thu	7971	-8.78351	0.529901	5.32646	2.57899	-1.24413
	Kauk Hnyin	8384	-2.99409	0.601639	0.395477	-0.343281	5.86629
	Kauk Hnyin	8385	-9.17809	0.044604	5.41771	-0.249758	-1.31599
	Mote Soe Ma Kywae Pyay	8509	24.6742	-0.242747	-0.443176	1.39175	-0.654503
	Do Saba	8525	-8.78388	0.694055	0.401786	-10.9262	-1.84073
	Kauk Hnyin	8561	-8.1759	0.704989	4.41563	-0.680448	-0.187906
	Khauk Mwe Hnaung	8570	-7.75146	0.838571	3.45835	-0.780686	0.250189
	Kauk Ya	8589	18.0029	18.5309	-2.30217	0.61501	-3.36382
	Ku Taung Myo Tun	24	-7.62808	-0.436515	2.03245	-1.41846	-0.848903
	Shwe Dinga	770	-9.43095	-1.77814	-7.24805	2.28326	-1.37139
	Kauk Hnyin	3671	-8.49663	0.700668	6.08924	4.76476	-1.52671
	Ant paw	7233	-8.18867	0.154836	0.125283	-2.21708	-0.501002
	Sa Bong Thau	8015	-8.12339	0.451336	5.04705	1.48209	-1.41322
	Oat Kyai (B)	8027	-8.33534	0.70776	8.05141	2.89439	-1.17988
	Fwe Tun Ni	8494	-8.66979	1.03641	0.621961	-10.7367	-1.61955
	Lai Fang	8504	-8.53266	-0.0116315	2.3868	2.23303	-0.746295
	Pinto	8505	-7.95816	0.815388	-0.521374	-2.75571	-0.222329
	Du Htung	8506	-8.8365	-0.986738	1.23935	-1.00884	-1.41234
	Taung Yar Nga Cheik	8524	24.6245	-0.138649	-0.283543	1.14985	-0.462018
	Ah Myo Chae	8592	17.676	17.5961	-2.34964	1.03822	-2.49365
	Maung Seik Kae	8683	-3.06043	0.557162	0.122502	-0.498713	5.62908
	Kari Let Yone	8740	-7.92109	-0.302984	2.26596	-1.30671	-0.684602
	Yae Thar	8757	-2.41148	0.908208	-0.369615	-0.691561	5.82333
	Khao Chal	8776	-8.73342	0.655882	0.381919	-10.8675	-1.81628
	Bago Lone Thwe	8777	-8.9602	0.959781	0.643129	-10.8157	-1.59953
	San Nu Ye	8780	-2.73484	0.664505	-0.188805	-1.52761	5.83042
	Kauk Hnyin Phyu	8805	-8.17461	0.732357	4.84104	0.93713	-0.282984
	Bul Mashal	8807	-9.09176	0.0372796	5.56306	4.14109	-0.398831
	Khun Hna Hnan Talay	8852	-2.8229	0.654422	0.251704	0.108205	5.96746
	Khao Pyi Seng	8859	-8.96519	1.08717	7.87543	3.93046	-1.40699
	Khao Ho Mon(China 249)	8864	-8.11805	0.541776	4.14062	-1.79322	-0.615709
	Paw San Hmwe	8865	-7.53758	0.290342	-0.922707	-1.18439	-0.277555
	Khaung Myo Khein	8872	-9.52635	-0.569156	-2.15024	-2.26323	-1.91186
	Shwe Att	8882	-8.94427	0.247226	4.06596	0.109563	-1.0201
	Byit Thar	8885	-7.63957	0.510161	2.33026	-1.272	-1.25878
	Taung O Nu (Ashay)	8886	-9.12997	-1.00271	0.284017	-0.510252	-1.66241
	Yadana	9022	-3.19265	0.877829	-0.296821	-2.19651	5.52639
	Bu Toyl	10089	-2.97081	0.878313	0.411249	-1.52125	5.34563
	Muyinn Saba	10127	-8.40736	0.411328	5.32384	2.28333	-0.834175
	Fang ( Upland)	10218	-8.20987	1.01611	2.19826	-1.88232	-1.07389
	Fang (Mang buh)	10219	-9.11742	-0.16	1.59188	1.37208	-0.367115
	Baw Man	10546	-7.84682	1.09489	3.44657	-1.72215	0.135257
	Shwe Phoe	10943	-3.36476	0.400187	-0.170573	-0.638113	5.35269
	Ah Myo Chae	10973	17.99	18.5788	-2.50123	0.627784	-3.16209
	Oat Pho-3	8	-9.11662	-1.46184	-5.17687	1.9199	-1.51231
	Khao San Haung	153	-8.54856	-0.973435	-1.71166	-0.297111	-1.30195
	Lone Thwe Shwe War	166	-7.52004	0.673948	0.871209	-0.686824	-0.351446
	Paw Tun	297	-2.67095	0.77511	-0.218694	-0.589296	5.73796
	Khao Paung	339	-9.34505	-0.382624	0.100203	-1.69147	-0.934014
	Thon Hnan Pwa	418	-8.61558	-1.7496	-2.32673	-0.946782	-1.85816
	Pha Laung Sar	548	-7.37652	-0.708299	-2.07896	-0.270515	-2.11602
	Byat Shwe Wa	555	3.15986	0.898309	-0.433949	-0.15554	4.83892
	Maung Pha Lo	607	-9.61406	-0.518406	-1.80124	-3.60416	-2.46976
	Khao Kan	935	-8.57817	0.0396581	6.58385	4.28808	-1.47731
	Nga Kywe	976	6.94974	0.243403	-0.578963	-0.0565073	3.5569
	Kywe Kye Kare	982	-8.95209	-0.613207	-1.40906	-1.91509	-1.06289
	Ok Pho-1	983	-2.66318	0.545909	-0.471943	-0.178532	5.92239
	Pho Kaw Gyi	1088	-9.02224	-1.52329	-4.83519	0.568904	-1.49564
	Innma Ye Baw	1089	-9.88888	-2.61787	-9.99647	7.98727	-0.947177
	Yan Gon Nga Cheik	1093	-9.51683	-0.622739	1.8138	-0.0785133	-1.45806
	Saba Net	1108	2.99227	1.25134	-0.307271	-0.114588	4.66398
	Bay Kyar	1116	24.6027	-3.46147	0.859347	-0.741359	-1.2553
	Ban Gauk Nga Sein	1141	-9.50125	-0.221878	-2.49758	-2.28571	-1.63028
	Taung Pyan Shwe War	1142	3.36076	0.862432	-0.0978611	-0.256822	4.72653
	Dawe Phyu	1211	-8.70729	-0.282412	-1.88068	-3.10169	-0.850675
	Pa Din Thu Ma	1228	-8.86629	0.564836	2.7666	-0.721738	-0.612242
	We Ka Li	1240	-4.66988	-1.3674	-1.41639	-0.926524	-1.09256
	Ma Kauk Hmwe	1400	-9.64434	-0.297848	-1.81333	0.814331	-1.69888
	Kapine Taung Hteik Pan	1406	-2.83803	0.603216	-0.709141	-0.312122	5.95928
	Shwe Hin Tha	1407	-2.3209	0.782663	-0.258204	-0.298225	5.97294
	Kyathaung Hmwe	1411	-8.30909	-0.49194	-1.99637	-1.59841	-0.831324
	Shwe Kyi Tauk	1445	-8.51617	-1.35451	-1.18255	-0.456463	0.0808311
	Sa Tha	1480	2.06039	2.01919	-0.538939	-0.016669	4.86299
	Pa Don	1485	-9.16049	-0.49923	-1.16067	-1.57152	-1.7305
	Balu Gyun Nga Sein	1499	-8.70921	-0.753702	-1.24056	-3.20832	-1.50429
	Phut U	1533	-4.41564	0.404755	0.139255	-0.691722	3.67326
	Pegu Gyi	1537	-8.3281	-1.44747	-3.99155	-0.871361	-0.933786
	Tar Tha Yoe	1626	-2.55701	0.68831	-0.285817	-0.403232	5.58396
	May Myo	1630	25.0692	-4.2463	0.600394	-0.121582	-1.24435
	Shwe War Tun	1663	-8.85612	-1.64111	-2.35463	-0.105082	-0.793628
	Yan gon	1924	-8.15265	-0.297102	-2.35129	-2.4728	-1.12725
	Kauk Hnyin	1928	-8.0814	-0.397831	-1.43731	-0.751483	-0.77863
	Ya Gyaw	1939	-8.55439	-0.86372	-1.86777	-4.5658	-1.92246
	Paw Kyar Hmwe	1979	-2.94517	0.455149	-0.401469	-0.151426	6.00721
	Yauk Ka Ma Ma Noe	2001	-8.06185	0.195643	2.15412	-2.42037	-1.24566
	Kauk Hnyin Khun Ni	2002	6.89774	1.17295	-0.425735	-0.011824	4.08971
	Bu Tu Tha	2047	-2.64409	0.608073	-0.452393	-0.251249	5.90876
	A Thin Bay Kyaung	2408	-9.04096	-1.04193	-2.76521	-2.10745	-1.14468
	Thet Lat Nga Kyauk	2452	-8.66113	-0.561377	-3.07052	-1.93196	-1.84043
	Wet Si Pyu	2486	-8.66369	-0.802961	-0.974665	-2.43825	-0.724177
	Hmawbi Nga Kywe	2495	-3.85548	-3.31203	-1.07354	-2.93826	-0.971334
	Ma Sein Aye	2506	-2.93387	0.60026	-0.287284	-0.0850578	5.38595
	Balu Gyun Kauk Kyi	2509	25.6799	-4.23108	0.767368	-1.09414	-1.3067
	Myaung Mya	2516	-8.6064	-0.696466	-2.05031	-3.33907	-1.27595
	Ya Gyaw Taung Pyan	2582	-8.9491	-0.69491	-0.271276	-3.45997	-1.99242
	Phut U	2585	-8.53119	-1.56702	-1.3125	-2.18072	-0.639892
	Saba Ton	2616	-2.4086	2.73417	-1.80359	-3.26596	-1.38147
	Kyar Si Kauk Hnyin	2687	-8.57614	0.152714	1.13168	-1.8952	-0.166446
	Shwe Thwe Tun	2760	-9.03502	-1.13496	-2.6907	-4.14668	-1.31724
	Ma Yin	2844	-2.83813	0.55882	-0.10801	-0.313654	5.53348
	Kaoh Saing	2929	-7.37941	0.242952	1.06321	-0.565101	-0.307548
	Ye Baw Yoe Sein	2980	-9.11872	-2.72291	-8.5538	6.18552	-1.28506
	Moe Thee Myo	2988	-8.97997	-0.510536	-0.908331	-0.829863	-1.06076
	Khun War	3015	-9.59664	-1.35732	-4.59117	-0.52004	-1.1355
	Pa Khu Gyi	3046	-8.61191	-0.362359	-0.243842	-1.33513	-1.20827
	Shan Nyein	3115	-6.88898	-0.165776	-3.36774	-0.447697	1.1009
	In Gyin (A)	3161	-9.32876	-0.746722	-2.76669	0.883961	-2.50741
	In Do Nee Shar	5729	-8.40457	-0.58102	-0.783724	-4.73764	-1.7128
	Nga Kywe Taung Pyan	5778	25.1203	-3.8049	0.531029	0.417266	-0.88599
	Taung Lone Hmwe	6055	17.2861	16.3775	-2.28064	0.81844	-2.91402
	Kyun Shwe War	6957	25.5433	-4.28982	0.664352	-1.19857	-1.68094
	Sa Pa Si Kauk Gyi	7015	23.2775	-1.67775	0.0577586	0.775855	-0.412442
	Kauk Hnyin Ah Phyu	8369	-9.31452	-1.70827	-5.19365	0.107436	-2.18115
	Ma Le Byat	8383	-2.79022	0.224837	-2.30953	1.40165	5.01743
	Khao Pin Lain	2649	-6.35688	-0.615359	-2.93043	-0.225941	-0.871302
	Emata Kyan	849	-9.16162	-1.06726	-5.12461	2.27544	-1.15321
	Tha Zin Tan	1838	-9.11019	-0.941177	-1.88262	-0.679821	-1.8611
	Tadaung po	7205	-7.90044	-0.288481	0.0213132	-2.22567	-1.36425
	Chay ni (late)	7235	-8.84964	-0.915666	-3.45783	-1.45733	-1.87285
	Taung Hteik Pan	7299	-9.465	-1.21186	-1.73994	0.851905	-1.62797
	Kaing Sa Ba	7317	-9.44368	-1.20815	-3.77918	-1.21471	-2.21592
	Tha Lay	7324	-0.151417	1.22532	-0.241381	-0.104408	5.14694
	Kaing Saba	7382	-9.23209	-1.19352	-3.84969	-1.4337	-2.09052
	Ya Thay Thee Htut	8024	-3.49757	0.601023	0.221819	0.174948	5.2842
	Ma Kye Kye	8476	-9.2948	-1.20057	-1.61745	-1.54425	-1.81939
	Thone Hnan Saba	8493	-8.98438	-0.0997323	-1.12671	-2.91829	-1.16053
	Joe Kyar Nauk Kone	8614	-2.69397	0.620955	-0.107876	-0.299301	5.76601
	Pauk War (Kauk Hnyin)	8625	-8.85316	0.485549	0.656654	-1.04125	-0.781323
	Myo Raw (Wan Me)	8628	-8.63434	0.0590112	0.801225	-2.47877	-0.937649
	Kywat Shay	8650	-9.5807	-1.54421	-3.61137	-0.304169	-2.36887
	Gauk Ra	8658	23.3174	-1.53748	0.581246	0.62729	-0.381219
	Wa Thein (Kauk Hnyin)	8662	22.77	0.659867	-0.665558	1.69085	0.652965
	Kapaing Kauk Hnyin	8669	-7.71979	-0.0300112	-1.15164	-1.26574	-0.854388
	Baw Sar Pa Si	8685	22.6685	0.26676	-0.297184	1.14128	0.281438
	Kauk Hnyin	8703	-9.44595	-0.617014	-2.13173	-2.09194	-0.649209
	Shan Ma	8707	-3.45154	0.528208	-0.431023	-0.516419	5.86982
	Hnan Kar	8714	-3.1251	0.295656	-0.258512	-0.596499	5.8169
	Nga Cheik (Myaungmya)	8716	-8.66915	-1.12335	-2.01699	-1.7257	-1.47288
	Kauk War (Kauk Hnyin)	8723	3.38202	1.32769	-0.309804	-0.244643	4.74565
	Myae See	8735	22.8852	0.56949	-0.671983	1.7596	0.274925
	Shan Ma Yin	8745	-8.67312	-0.673443	0.126067	-1.80193	-1.6497
	Palae Thwe	8756	-8.27859	-0.650313	-2.10537	-3.42036	-1.24589
	Shwe Yaung Htun	8772	-8.33727	-0.551597	-2.00834	-0.978579	-1.70974
	Mang Nuai Thau	8784	-8.43418	-1.88843	-3.85597	-1.49128	-1.34907
	Nga Yant Thar Pauk	8793	-2.87032	0.609398	-0.541543	-0.140759	5.60393
	Hlae Oo Khwe	8800	-8.91824	-0.855833	-0.605702	0.0238579	-1.27409
	Mee Tauk	8801	-6.93222	-1.57164	-1.15038	-0.933073	-0.910185
	Nga Cheik A (Myaungmya)	8832	-9.73487	-0.797828	-0.72888	-1.65751	-2.66436
	Kauk Hnyin San Me	8836	25.025	-3.37906	0.894339	-0.471161	-0.994495
	Thret Kauk Hnyin	8838	24.2	1.52743	-0.36597	1.63172	0.0390976
	Bay De Saba	8841	23.3269	1.50143	-0.473695	1.82182	0.845291
	Pwe Htun Ah phyu	8850	-8.16069	-0.228557	0.144252	-0.49589	-0.899194
	Sa O Me	8917	-8.43521	-1.423	-1.7186	-1.49108	-0.761834
	Tan Kang	8939	-8.16881	-1.25943	-1.79896	-2.06961	-0.712117
	Taung Yar Nga Cheik	8942	-2.94602	0.621805	0.0799597	-0.120922	5.41348
	Sin Tan (A Ni)	8945	23.128	2.20666	-0.138185	0.79625	0.109822
	Chan Nyeing	9013	-9.01647	-1.52922	-3.33141	0.690436	-0.513796
	Ayeyarmin	9033	-8.47828	-0.583097	-1.93152	-4.95427	-1.88098
	Du Ya Boe	9142	-9.01403	-1.30955	-2.66109	-0.404053	-0.853859
	Nga Pyar Gyi	9143	-8.22771	-0.830793	-2.6138	-0.56926	-0.604879
	Saba (Unknown)	9156	-8.2905	0.946904	1.02352	-0.754075	-0.544077
	Kauk Hnyin Hmwe	9172	-9.20279	-1.97435	-2.66754	-0.419936	-1.69
	Boss Saba	9173	-4.6894	0.230162	-0.0427418	-1.25292	5.11391
	Kauk	9922	-8.67652	-1.71488	-3.72367	-1.47279	-1.63663
	Saba Minn	9928	-9.09994	-0.227409	3.8366	-0.273191	-1.05334
	Shwe Ta Sote Yoe Ni	9977	-8.56764	-0.708628	-5.69189	-0.411945	-1.72138
	Kyauk Yway (Shwe Taung)	10004	-2.91098	0.298292	-1.23266	0.293177	5.4838
	Kyauk Yway (Thekone)	10017	-9.36822	-2.96841	-10.0233	7.17244	-1.31785
	Sin Ku	10123	-8.54139	-1.14794	-6.05676	2.20361	0.296456
	Kauk Hynin	10137	-8.71654	-1.08574	-2.21343	-0.353613	-0.990384
	Kauk Hnyin	10163	-9.11101	-0.69296	-3.18071	-1.90038	-1.73888
	Yar Pyae	10196	-9.47623	-2.23046	-7.75289	4.28055	-1.11503
	Khun Ni	10223	6.78126	6.33983	-1.11845	-0.159681	3.11102
	Byat	10535	-9.766	-0.953424	-0.153273	0.105566	-1.13879
	Paw San Hmwe	10559	4.98171	1.03257	-0.361153	-0.391147	4.41526
	Innma Kywe Kyae	10936	-9.67171	-2.60566	-10.2584	8.2146	-1.08791
	Taung Htate Pan	10944	-4.16712	0.14856	-1.03004	-0.624412	5.06479
	Muyinn Saba	10957	25.0788	-3.82533	0.546351	-0.597845	-1.41501
	Motesoema Kyway Kyay	10958	-3.44965	5.29262	0.0425956	-7.33628	-0.902881
	Duyabo	10959	-8.69076	-0.796099	-2.28885	0.00862994	-1.16739
	Saw Shoke	10969	-8.388	-0.137865	-2.08927	-5.55087	-2.00389
	Rakhaing Pho	83	-9.46381	-0.824767	-0.39948	-3.52919	-2.20066
	Khao Mon Moe Nae	157	-9.31654	-0.0120623	7.69866	5.51674	-1.27157
	Khao Mon Han Young	158	3.76162	1.16464	-0.304593	-0.147304	4.5804
	Chin Kauk Hnyin	236	-9.77157	-1.21784	0.635675	1.58903	-1.56697
	Khao San Maw	573	-3.60016	0.360176	-0.21496	-0.511681	5.64601
	Khun Naw	596	-2.33884	1.01508	-0.130372	0.0701551	5.57357
	Khao Hop Lom	599	-9.20556	0.122623	8.23615	5.61953	-0.895108
	Thawt Gyi	657	-9.50164	0.252651	2.42698	0.551521	-1.80884
	Phi Zin	663	-8.04622	-0.665832	-1.23651	-5.71161	-0.580996
	Pyo Lay Khin	709	-3.94887	0.0394497	-1.87008	1.63854	4.71092
	Dwan Ban	718	-3.62729	0.391871	0.516174	-0.294512	5.65502
	Pattee Pu / Oo Pauk	727	-3.69067	0.542716	0.739195	0.0693248	5.07216
	Kyaw Khaw	728	-9.50723	-0.281926	4.87074	0.777301	-1.55026
	Khao Man Nain	759	-9.01733	0.392904	7.4947	5.47375	-0.353402
	Nam Pan Manam	821	-2.3588	0.762102	0.494536	-0.346602	4.44432
	Sa Ba Tan	825	17.174	6.22067	-1.05247	1.21982	-0.983044
	Min Yat Tha	834	-9.22922	-0.753495	-3.06945	-1.74336	-2.16915
	Shut Mee	863	-9.52014	-1.21677	-3.09004	0.798941	-1.32997
	Padan Nga Sein	921	-8.90887	-0.952963	-2.2494	-1.77706	-1.38813
	Nga Sat Kay	972	25.5639	-4.0029	0.576273	0.607583	-0.696164
	Kywet Thwa	973	-9.28437	-1.05297	-4.65491	-0.306589	-1.75239
	Yoe Sein	1005	-8.14994	-0.720491	-1.80965	-0.868132	0.860527
	Saba Phyu	1038	-3.53843	0.786801	1.8232	-0.421004	5.17517
	Kabaw Palo	1040	-4.19765	0.171413	1.31883	1.40869	4.73981
	Sa Sar (Na Ma Tha Lay)	1085	18.7928	3.47292	-0.481775	1.35215	-0.46012
	Nga Shink Thway	1092	-9.88848	-1.28391	-2.76625	-2.00057	-2.37472
	Ka Lei	1107	-8.45076	-1.30871	-2.52952	-3.01053	-2.1143
	Nga Kywe Taung Pyan	1114	3.92252	1.19564	-0.290175	-0.219213	4.87335
	Lay Yin Maung	1284	19.6351	4.78232	-0.646927	1.37306	-0.111772
	Pa Laung Kyar	1331	-9.2711	-0.0835206	3.04758	-0.156233	-1.56101
	Khao Khaw La	1368	-9.68819	0.215039	5.39502	3.60363	-1.29449
	Kyet Paung Kauk Hnyin	1371	-9.40936	-0.483757	0.643033	-0.0905393	-1.51815
	Sein Ti Saba	1404	-8.30276	0.807988	3.97549	0.362874	-0.827236
	Kauk Hnyin Nga Cheik	1419	-8.28969	-1.47591	-1.41848	-0.0321595	-1.91181
	Yodaya Mine Gauk	1455	-8.61316	0.536347	1.54542	-7.44284	-1.56178
	Nga Gyin Swe	1470	-8.82413	-0.501964	4.72534	2.60507	-1.68851
	Yat Sauk	1486	-9.2634	0.298682	5.57778	6.21992	-0.780824
	Ly Mee	1633	-8.16158	0.667347	5.31683	1.17253	-0.737967
	Ywet Thay Gyi	1715	-9.19992	-0.523325	-2.83382	-1.20813	-2.23701
	Bamaw Pyan	1718	-8.21433	-0.799459	0.964145	1.38011	-1.65499
	Mya Wut Yee	1768	-8.03725	-0.755668	-0.535234	-0.658328	-1.68061
	Ani Pyu Lar	1778	-8.83695	0.285099	5.61907	1.90987	-0.840847
	Shwe Nan Gyi	1779	-8.96433	-1.26369	0.511834	1.26918	-0.977589
	Mauk Kon Gyi Zein	1781	-8.87784	-0.0922382	3.51049	-0.264451	-1.26769
	Pegu Kauk Yin	1797	20.4185	2.66869	-0.0846215	0.625023	0.252645
	Pa De Tha	1811	-6.32882	0.167224	0.312281	0.193548	3.63839
	Kywe Phyu Saw	2015	-8.97344	-0.292348	2.89722	0.540777	-1.91603
	Khat Cho-2	2023	-9.85122	-0.63324	-2.90168	-1.99077	-2.4641
	Taphat Cheik Kauk Hnyin	2027	-4.02126	0.158127	0.243246	0.23527	4.99538
	Mi Khin Tup	2028	-8.71494	-0.252246	2.60642	-2.12005	-1.16242
	Ngwe Bya Gyi Kauk Hnyin Net	2038	-9.41391	-0.52096	2.14275	1.46567	-1.27629
	Nar Yithae	2046	-3.33796	0.594255	-1.32565	-0.463937	5.59323
	Be Tu Pha Yo	2048	-9.26328	0.419541	6.62951	4.39266	-0.628515
	Lieual	2062	-9.14781	-0.721753	0.211553	0.968365	-1.80762
	Pa Laung Galay	2154	19.2342	4.13391	-0.513523	0.948145	-0.420733
	Sa Tha	2298	13.2362	2.17745	0.0361293	1.14444	1.19845
	Kauk Hnyin Taung Pyan	2307	25.4498	-3.89367	0.478434	0.470239	-0.415645
	Det Kwa	2386	-8.95329	-1.11146	-0.854154	-2.50318	-0.85202
	Khao Ma Phoot	2524	-8.79362	-1.03098	-4.29402	-0.265916	-1.7273
	Taung Dwin	2657	-8.59737	-0.17165	0.203596	-0.970839	-0.18692
	Gyauk Ya	2682	12.2533	-0.573181	0.695039	-0.264366	3.5117
	Byat Kauk Hnyin	2842	-8.48379	0.79071	4.8374	1.9451	-0.625781
	Khauk Nan Swan	3023	-10.1003	-0.767957	2.81276	1.37844	-2.02662
	San Hmwe	3080	-9.99544	-2.19748	-9.59418	7.39836	-1.08395
	Khauk Hauk	3099	-8.63389	-1.06957	-1.51837	-6.66214	-1.23793
	Myaung Mya Hnan Kar	3189	-4.00363	0.11809	-0.643704	0.69396	4.18997
	Khae Saba	3214	-8.51215	-1.0768	-0.608109	-1.26245	-1.65538
	Rakhaing Thu Ma	3223	-6.58432	-0.974812	-1.43187	-1.30034	-1.01506
	Bu Laung	3387	-8.55906	-1.01476	-1.80475	-3.70933	-0.946373
	Gu Ru	3533	-8.51204	0.214176	4.96806	1.42698	-1.37147
	Kyaw Bar Lay	3534	-3.312	0.534511	0.42682	-0.132882	5.64358
	Taung Pyan Hmwe	3712	25.6408	-3.94717	0.708078	0.687951	-0.641394
	Gesma	3737	-9.55606	-1.16079	1.32973	2.02053	-1.82547
	Na Tha Si	3786	-4.34581	0.437324	0.181922	0.0400926	5.52976
	Yekan Baung	5737	-8.84075	-0.696313	-1.41603	-1.03375	-1.21302
	Kama Kyi Saw	5745	24.141	1.33794	-0.39585	1.41461	-0.226062
	Kayin Gyi	5746	-8.94718	-0.380337	-1.55279	-3.0348	-1.30544
	Sit Pwa	5836	-2.93436	0.267963	-0.802865	-0.507942	5.60079
	Ck Khwa	5862	-9.48114	-0.806126	-2.63634	-3.71604	-1.94719
	Ye Pyar Nga Cheik	5870	-7.29507	0.0828409	0.779744	0.185147	-2.29659
	Kamar Kyi Gwa	5914	24.2755	1.11018	-0.361181	1.67424	-0.14213
	Kayin Nge	5921	-7.96044	-0.16672	-1.31272	-2.26708	0.466948
	Khao Note Tit Own	5926	-9.41081	-0.0408075	4.01533	-0.842683	-1.9194
	Kyun Shwe War	5958	-9.11486	-0.941088	-1.12373	-5.02341	-2.12717
	Lone Pu	5964	-8.17495	-1.7233	-4.12874	0.918189	-1.10317
	Kan Baw	5987	-9.20616	-0.743292	0.0603315	-2.17664	-1.10222
	Pa Shee Phyu	6121	-9.01989	-0.653997	4.76579	1.11919	-0.992051
	Ton Jan	6124	-9.38431	-0.451993	3.2346	2.00019	-1.33551
	Hay Wun Dar	6155	-8.89006	-0.353439	-1.65407	-6.24534	-1.83536
	Khao Kyin Hine	6163	-8.75966	-0.0165202	5.06232	4.73636	0.597532
	Pa Tee Pu	6239	-3.59688	0.53142	0.245873	-0.990958	4.97738
	La Tha	6248	-9.4545	0.361232	6.75968	6.42271	-1.55087
	Sabanet	6294	-9.64274	-1.04592	1.36241	1.07137	-1.35145
	Khao Chin Pu	6341	25.6343	-4.17268	0.812419	-0.557235	-1.06487
	Khao Ma Phut	6366	-5.24894	1.05008	1.63347	0.667456	3.79771
	Phyine Zin Phyu	6416	-8.13096	-0.841658	-1.43935	-5.6677	-1.51255
	Phyine Zin Ni	6417	-8.54436	0.0840712	-1.22816	-7.10753	-1.89456
	Let To Ri	7048	-8.02126	-0.882139	1.4278	-1.27066	-0.61805
	Bote Taloke	7304	-9.45438	0.320702	5.70737	5.45045	-1.58844
	Cheik Kauk Hnyin	7444	-9.01445	0.483797	6.10908	3.09949	-1.11899
	Hta Lin Mee Shae	7833	-9.30204	-0.678119	2.36045	1.11377	-1.81577
	Kauk Hnyin ( white)	7836	-9.43663	-0.473083	3.54492	1.56645	-1.41709
	Mar Kyi saw	7962	23.7375	1.08934	-0.439709	1.38885	-0.267626
	Kauk Hnyin Me	8365	-7.61883	0.200786	-0.28722	-0.752992	-2.27591
	Kauk Hnyin Nga Cheik	8377	-7.56967	0.562289	5.27664	2.01287	-1.11669
	Khao Pha Wan	8519	-5.45619	0.177529	0.366344	-5.60207	3.20459
	San Ni ( B )	8545	-8.05537	0.789807	0.721721	-10.5449	-1.99836
	Khao Nyo Mon	2205	-1.98514	1.00297	-0.102913	-0.606278	5.7522
	Khao Li Pon	2206	-8.44238	1.54752	7.39399	3.67896	-0.515647
	Htaw la	7240	-8.52333	-1.02022	-1.62157	0.80651	-2.04966
	Boke Kay du	7290	-9.30163	-0.215956	2.51989	1.65652	-1.83929
	In Gyi Man	8023	10.7917	10.5459	-1.35137	0.0294801	1.67843
	Bu Me Me Phwa-2	8475	-9.62708	-0.63796	0.0113379	0.571985	-1.37392
	Ya Thay	8502	-8.44076	-0.778801	-0.0494456	-0.923057	-1.0069
	Kyun Shwe War	8712	-8.98805	-0.340015	-1.3932	-5.77146	-2.41617
	Soke Phwa	8822	-9.24368	-0.892246	-3.64713	0.988841	-1.51885
	Kauk Hnyin Yin (Myaungmya)	8829	-8.18252	0.232067	1.64562	-2.69755	-0.905034
	King Bwee (A Thay)	8837	-9.09309	-0.625142	-0.976076	-6.49016	-1.52292
	Yout Bokt	8851	-6.90588	-1.67128	-2.25565	0.73741	2.20061
	Ma Ma Lay Saba	8894	-7.65057	-0.377997	-1.20842	-3.94498	-2.29667
	Pwint Phyu Ngacheik	8955	-7.80089	-0.0416045	0.587184	1.14274	-0.733191
	Kauk Hnyin Nga Cheik	9030	-5.69955	0.476439	-0.525146	1.42758	4.15899
	Sar Ngan Khan-4	9043	-8.00825	0.337665	1.9445	-2.56819	-1.29963
	Kauk Hnyin	9141	-8.67779	-1.16833	-1.09897	0.341709	-2.01176
	Kyaung Ngo	9152	-8.63697	-0.841319	1.09577	0.495621	-2.71636
	Manaw Phyu	9166	-8.03307	-0.80343	-2.1124	-5.44855	-0.749399
	Taung Pyan Hmwe	9176	25.8689	-4.07299	0.997807	-0.341616	-1.16486
	Ei Not(Kauk Gyi)	9771	25.75	-4.10729	0.83031	-0.473556	-0.959953
	Khao Phar Phaint	10101	-8.02713	-0.0543018	0.26299	-0.083753	-1.56336
	Paw San Hmwe ( Rakhine)	10167	23.5997	1.12595	-0.193712	1.76815	-0.474704
	Naw Che	10182	-9.0491	-1.11333	0.160209	-1.29759	-1.59142
	Matho	10197	-7.4401	-0.740827	-3.37365	2.53592	-1.27794
	Shwe War Yin(Paw San Shwe War)	10199	25.6035	-4.26	0.867162	-1.16887	-1.31434
	Maung Lay	10202	-6.03638	0.602841	0.485518	-4.20019	-1.69055
	Naw Byae	10954	-5.64656	0.640384	2.00499	-0.622604	4.26814
	Nagayar	10983	-9.84802	-1.16065	-3.11735	-2.47441	-1.81734
	Hauk Pee Sai	10990	-7.81937	0.0625303	3.99253	2.51238	-1.8628
	Khao Mit Nwe( Khao Per Won)	10994	-8.1978	0.702657	2.93299	-1.58553	-2.18851
	Ah Thu Thu kaung	10999	-8.8411	-0.918452	0.129439	-1.13755	-2.41317
	Tung Ang (Lowland)	11050	17.5394	16.5541	-2.40506	0.413729	-2.96855
	Bu Me Mine (upland)	11051	25.7948	-4.20416	0.991596	-0.377941	-1.19933
	Khao Man Mu	765	-8.2387	-1.3466	-5.18009	1.29934	-2.36426
	Kyar Ama Gyi	439	-8.84284	-0.881659	-2.98435	-1.06836	-2.15972
	Khaw Pae Ni	581	-8.02302	0.0760721	4.27773	2.33717	-1.86132
	Taung Yoe Nga Cheik	1126	-8.20341	0.150569	2.79573	-1.16934	-1.36487
	Kauk Hnyin	1594	-8.66224	0.394846	6.81014	5.67006	-1.46303
	Kauk Hnyin Hnit	1688	-7.27935	0.390136	5.62724	2.11168	-2.34326
	In Gar	3617	-6.03809	-0.11551	-0.207492	0.242572	3.47276
	Chin Mee Shay	714	-8.64241	-0.382153	3.88401	1.43159	-1.16335
	Thet Yin Ka La Gyi	2293	-8.48454	-0.812765	-3.52367	-0.716947	-2.22195
	Pya Gyi Taung	2337	-2.40728	0.673632	-0.525647	-0.474936	5.86565
	Khaw Lone	2532	-3.18341	0.43669	-1.56767	-0.254275	4.2159
	Hmwe Thee	2558	-8.8468	-0.687057	1.7921	0.12496	-1.25358
	Kywe Lan	2666	-8.25676	-0.99866	-3.84161	-0.796585	-1.36903
	Na Ma Tha Lay (Kyar)	2789	19.8095	4.46302	-0.611062	0.785632	-0.408712
	Kunt Lan	2887	16.3527	13.4854	-1.42621	1.45673	-2.8718
	Taung Htate Pan	5956	-8.43837	-0.310319	-3.11474	-2.38326	-1.65491
	Eka Ye Saba	5960	-8.81244	-1.06272	-4.41949	-1.6095	-1.86474
	Khao Lon Kyan	6003	-3.44413	0.488635	-0.622783	-1.09567	5.06311
	War Phyu	7022	-9.20279	-0.177816	2.77463	1.46203	-1.58807
	Kauk Yin	7829	-8.47736	-0.46765	-1.49544	-5.22417	-1.56864
	Hao Ru	231	-6.82055	0.292364	3.65865	2.33876	-0.518461
	Gwa	653	-8.57516	-1.06065	-0.93624	-0.420771	-2.0669
	Kauk Thwe Mee Shay	1514	-8.89844	-0.97844	-2.56314	3.42383	-2.03598
	Law Thaw Gyi	1960	-8.22795	-1.87912	-3.33902	-0.846691	-1.47827
	Sa O Hnauk	1967	-2.92193	0.631221	-0.499586	-0.157599	5.68914
	Za Dauk	2005	-8.3701	-1.63822	-1.5386	-0.563805	-0.704908
	Wet Si	2626	-8.53848	-0.203743	0.846725	-1.56485	-2.0784
	Paw San Bay Kyar	3163	25.0333	-3.8137	0.264953	0.15268	-0.95139
	Bay Kyar Yin	3281	25.7691	-4.34611	0.708191	-1.05579	-1.33403
	Shwe War Kauk Hnyin	3310	-8.27571	0.23684	1.2088	-2.33565	-1.34271
	Taung Pyan	5865	25.74	-3.9325	0.956837	-0.289906	-1.06735
	Mya Sein	5879	-8.51925	-1.41786	-3.93168	-1.40402	-1.01993
	Myo Thant Kauk Ya	6157	24.2911	1.19781	-0.0615496	0.270775	-0.522134
	Katipa	6964	-2.17248	0.801443	-0.355822	-0.492279	5.81715
	Kywet Chay Sa Ba	7019	-8.22278	-1.81098	-2.29339	-1.2798	-0.735462
	Nga Kyein Thee	7921	-6.78548	0.528274	2.27453	1.79432	-1.91948
	Wet Si Phyu	8353	-9.23993	-0.9626	-5.26847	-2.39983	-2.6068
	Inma Ye Baw	796	-9.01195	-1.55998	-4.74136	4.36296	-1.06017
	Inma Ye Baw	1042	-4.26805	-0.205081	-2.0851	1.3719	4.99267
	Inma Ye Baw	1067	-9.14287	-2.25814	-9.5696	6.03625	-1.8993
	Inma Ye Baw	1083	-8.63173	-2.45551	-6.30992	0.913821	-1.16848
	Inma Ye Baw	1084	-5.06749	-0.187922	-3.19391	3.17216	4.55304
	Inma Ye Baw	1089	-9.16446	-2.13723	-10.1697	8.13969	-1.06843
	Innma Ye Baw	1094	-8.75954	-2.00137	-7.66708	5.53772	0.588335
	Inma Ye Baw	1134	-9.43911	-2.6301	-10.1419	8.29586	-1.31552
	Inma Ye Baw	1234	-8.98055	-2.55839	-10.4477	7.6482	-1.76367
	Inma Ye Baw	1245	-8.96012	-2.5401	-10.0976	7.57535	-1.81627
	Inma Ye Baw	1302	-6.33975	-1.00065	-4.35995	2.84092	3.22333
	Inma Ye Baw	1677	-8.68766	-2.71615	-9.98366	7.47912	-1.61504
	Inma Ye Baw	2101	-2.79791	0.42196	-1.75993	1.22408	5.63204
	Inma Ye Baw	2574	-4.59482	-0.566864	-3.28179	2.04962	4.28938
	Innma Ye Baw	2576	-8.97547	-2.37087	-10.3757	8.04971	-1.64453
	Inma Ye Baw	2843	-7.87141	-0.955943	0.0665278	0.748419	-1.42262
	Inma Ye Baw	3041	-3.9304	-0.115803	-3.48173	2.03378	3.65134
	Inma Ye Baw	3042	-9.25456	-2.495	-10.3657	7.71811	-1.42023
	Inma Ye Baw	3404	-5.80208	0.33576	-8.73134	5.73203	-2.02601
	Inma Ye Baw	5907	-7.68177	-0.9582	-10.0476	7.99381	-1.32894
	Inma Ye Baw	6364	-8.12966	-1.2198	-10.2484	7.66436	-1.32473
	Inma Ye Baw	6460	-4.93318	0.699285	0.0621171	0.231447	4.3464
	Inma Ye Baw	7882	-3.29562	0.0550683	-2.27542	1.56784	5.23956
	Innma Ye Baw	8632	-8.87255	-0.394181	-1.01543	-1.4507	-1.70315
	Innma Ye Baw	8759	-9.36226	-2.48621	-9.06065	6.72212	-1.85992
	Innma Ye Baw	9178	-8.72385	-2.29943	-10.133	7.6249	-1.42366
	Moke Soe Ma Kywae Kyay	12551	1.34589	3.29382	-0.543895	-0.299577	4.62239
	Moke Soe Ma Kyway Kyae (3)	11921	6.01841	7.68119	-1.52438	0.497005	3.55679
	Moke Soe Ma Kyway Kyae-1	12138	7.93243	9.23291	-1.97063	0.358644	2.24162
	Moke Soe Ma Kyway Kyae-1	12165	18.4234	17.6898	-2.41803	0.492314	-2.95578
	Moke Soe Ma Kyway Kyae-2	12160	17.7122	18.6381	-2.54854	0.405661	-3.1561
	Moke Soe Ma Kyway Kyae-2	12128	17.8572	18.2432	-2.33865	0.522716	-3.18537
	Moke Soe Ma Kyway Kyae-3	12153	17.6371	18.199	-2.58432	0.625088	-2.73048
	Moke Soe Ma Kyway Kyae-3	12163	17.6399	18.9258	-2.51105	0.406111	-3.10349
	Moke Soe Ma Kyway Kyae-4	12147	18.0717	18.7149	-2.5754	0.613808	-3.28845
	Moke Soe Ma Kyway Kyae-5	12183	18.0525	18.5273	-2.71877	0.854535	-3.22816
	Moke Soe Ma Kyway Kyae-6	12154	17.8838	18.7566	-2.65753	0.927385	-3.3934
	Moke Soe Ma Kywe Pye	2207	-8.37383	-0.93275	-1.11991	0.0229749	-1.23136
	Moke Soma Kywe Kyae	2724	-6.71455	0.0129719	-1.20562	-1.7115	2.90768
	Moke Soma Kywe Kyae	588	22.981	-3.72733	0.479556	-1.55618	-0.363038
	Mokesoema Kywe Kyae	10958	5.67409	11.6029	-2.18504	-5.49606	-3.07167
	Mote Soe Ma Kywae Pyay	8509	-8.40644	0.745333	-0.0761503	-10.8467	-1.62291
	Mote Soe Ma Kyway Kyae	11677	17.2886	18.8773	-2.42078	0.590552	-3.4873
	Mote Soe Ma Kyway Pyay	7060	-3.49736	0.626801	-0.785959	-0.910979	5.84546
	Mote Soe Ma Kywe Kyae	8585	-8.46676	1.23123	7.57636	1.94319	-1.46925
	Motesoe Ma Kywe Kyae	11001	-8.49376	-0.875706	-2.28304	-4.88422	-1.70784
	Mee Don	870	23.6635	0.248584	-0.541025	1.54139	0.467292
	Mee Don Saba	998	-4.0471	0.559538	-0.25605	-0.477826	5.42961
	Zaw Gyi Pyan (Mee Don)	1045	23.6216	0.265531	-0.471492	1.21995	0.183837
	Mee Don Hmwe	2117	23.6317	0.33545	-0.568773	1.43053	0.284379
	Hnan War Mee Don	2176	15.909	1.78617	-1.40432	0.664112	1.73505
	Mee Don Hmwe	2508	25.6536	-4.22394	0.740417	-1.03045	-1.35475
	Hnan War Mee Don	2878	17.3798	-1.87802	-0.351808	-0.497225	0.902018
	Mee Don Yoe Sein	3225	23.7084	0.428627	-0.573528	1.21392	0.182905
	Nga Kywe	2447	23.176	-0.1086	-0.300284	1.42274	0.0971117
	Nga Kywe (U To)	1105	24.5408	-0.4616	0.159532	0.0100257	-0.470971
	Nga Kywe	1981	-6.0671	-1.8991	-6.06937	2.90159	-0.802159
	Bay Kyar Lay	3530	4.40785	1.92635	-0.452696	0.54237	5.01787
	Paw San Bay Kyar	804	10.7609	0.147589	-0.403901	-0.657975	3.29593
	Shwe War Mee Don	1602	-8.53892	0.405533	5.7836	6.05961	-1.61043
	Nga Kywe (Thet Kyi Bay Kyar)	1115	25.704	-4.297	0.764343	-1.11804	-1.49222
	Bay Kyar	1116	24.7654	-3.48084	0.939407	-0.754468	-1.52677
	Bay Kyar	1774	25.6072	-4.43377	0.789995	-1.18494	-1.42573
	Nga Sein Bay Gyar	1845	-9.08006	0.125058	1.88891	0.406887	-1.44769
	Thet Nu Bay Kyar	2186	25.7417	-4.36309	0.710349	-1.09458	-1.44282
	Bay Kyar	3253	20.8452	-3.05471	0.268546	-0.910177	0.77695
	Bay Kyar Yin	3281	25.6766	-4.38733	0.868292	-1.13278	-1.28124
	Taung Pyan Nga Kywe	3709	25.5919	-4.02262	0.832785	-0.464883	-1.12304
	Taung Pyan Shwe War	1142	25.8311	-3.96637	1.03574	-0.502897	-1.09627
	Bay Kyar Taung Pyan	1208	25.6349	-3.57437	0.644765	-0.219142	-0.997467
	Taung Pyan	5865	25.9212	-4.14836	1.00179	-0.546099	-1.14861
	Khun War Taung Pyan	8483	25.6767	-4.04879	1.18596	-0.286118	-1.01572
	Taung Pyan Hmwe	8866	25.6612	-4.2026	0.57337	0.27232	-1.01015
	Taung Pyan Yin	8821	25.8461	-3.98745	0.954459	-0.332345	-1.0923
	Paw San Taung Pyan Hmwe	2924	25.6591	-3.99703	0.847347	-0.372986	-1.00427
	Kauk Kyi Taung Pyan	3049	4.5231	0.913729	-0.17696	-0.494217	4.72048
	Taung Pyan	7394	-9.08043	-1.75276	-4.55357	-2.06505	-2.69895
	Hnan Sa Mee Done	3282	25.4917	-4.13654	0.975403	-0.757248	-1.25654
	Nga Kywe	976	7.31865	1.43158	-0.380699	-0.18651	4.06979
	Hmaw Bi Nga Kywe	1631	-4.15411	-2.13972	-1.88308	-2.58028	-0.36197
	Nga Kywe	1968	25.0235	-2.7397	0.640263	-0.585795	-1.08295
	Nga Kywe	2104	25.1873	-3.21614	0.658222	-0.67921	-1.1999
	Nga Kywe Yin	2301	-3.5335	-1.1889	-2.01102	0.133216	-1.62514
	Nga Kywe	2448	13.1509	-3.40702	-1.29639	0.647429	-0.966468
	Nga Kywe Gyi	2546	24.7464	-2.84187	0.512571	-0.775149	-1.22638
	Nga Kywe	3250	24.9061	-3.74573	0.79019	-0.705377	-1.20663
	Nga Kywe	3441	24.979	-4.11964	0.767107	-0.388806	-0.955285
	Nga Kywe	5809	8.49696	0.657157	-0.59029	-0.409302	3.94677
	Nga Kywe	5845	8.7028	0.49415	-0.307555	-0.878464	3.67531
	Nga Kywe	7040	23.2341	-1.90453	0.127694	1.1486	-0.307825
	Nga Kywe Taung Pyan	409	25.6736	-4.24726	0.735129	0.652272	-0.600295
	Nga Kywe Taung Pyan	1114	25.633	-4.23149	0.710828	0.672279	-0.640009
	Nga Kywe Taung Pyan	1408	25.5515	-3.86006	0.549592	0.764475	-0.684006
	Nga Kywe Taung Pyan	1625	25.3038	-4.10955	0.711087	0.705108	-0.84972
	Nga Kywe Taung Pyan	1788	17.245	-0.538022	-0.358224	-0.176541	2.57107
	Nga Kywe Taung Pyan	2054	25.7244	-4.15185	0.610581	0.753048	-0.502297
	Nga Kywe Taung Pyan	2103	25.5797	-4.07507	0.635093	0.648137	-0.482681
	Nga Kywe Taung Pyan	2580	25.6639	-4.19709	0.623788	0.611251	-0.450974
	Nga Kywe Taung Pyan	5778	25.5881	-4.20298	0.591299	0.730451	-0.528201
	Nga Kywe Taung Pyan	6452	25.6035	-3.99048	0.510997	0.67477	-0.471521
	Nga Kywe Taung Pyan	6967	25.5846	-4.26067	0.614116	0.734129	-0.686609
	Saba Net Taung Pyan	1424	25.5734	-4.37741	0.766185	0.737514	-0.640201
	Taung Pyan Yin	1482	25.5665	-4.30163	0.503089	0.654155	-0.369408
	Taung Pyan	1572	8.17098	0.0901017	-0.629168	-0.195039	3.79433
	Taung Pyan Yin	1791	25.6551	-4.19563	0.584946	0.646151	-0.454937
	Taung Pyan Yin	1792	25.5027	-4.03278	0.46481	0.663225	-0.505682
	Taung Pyan Hmwe	2175	25.5212	-4.10236	0.613146	0.62863	-0.710158
	Taung Pyan Hmwe	3712	25.5584	-4.14398	0.527014	0.753094	-0.564997
	Taung pyan	7275	25.4376	-4.08523	0.494424	0.609357	-0.747843
	Taung Pyan Yin	8790	25.5679	-4.02416	0.600781	0.63096	-0.701238
	Paw San Bay Kyar	807	24.9718	-4.19259	0.404057	-0.101304	-1.17859
	Paw San Hmwe	962	22.7844	-2.62904	0.106361	-1.04603	1.11327
	Paw San Hmwe	1139	25.1795	-4.13921	0.561925	0.138773	-1.26954
	Paw San Hmwe	1207	7.2263	1.50335	-0.398498	-0.147095	3.91258
	Paw San Hmwe	1495	24.9645	-3.99084	0.350019	-0.00718522	-1.38651
	Paw San Hmwe	1627	15.7055	0.232326	0.582442	-0.65735	1.95362
	Paw San Hmwe	1641	25.655	-4.0907	0.733822	-1.07096	-1.30458
	Paw San Bay Kyar	2460	23.213	-1.1652	0.24222	-0.0929482	-0.562256
	Paw San Hmwe	2499	23.9582	0.982712	-0.15123	0.378829	0.141833
	Paw San Hmwe	2500	25.2863	-3.51709	0.586742	-0.597356	-1.45099
	Paw San Hmwe	2501	25.701	-4.25694	0.908465	-1.16445	-1.49499
	Paw San Hmwe	2502	19.4747	-0.203771	-0.791608	0.600634	-0.267247
	Paw San Hmwe	2522	25.6762	-4.15196	0.745457	-0.985076	-1.37137
	Paw San Bay Kyar	2579	21.2393	-0.169673	0.715218	-0.109717	0.916318
	Paw San Hmwe	2946	4.40464	1.09896	-0.393585	-0.107569	4.64959
	Paw San Hmwe	5802	25.5834	-4.25785	0.745429	-1.15195	-1.2912
	Paw San Yin	1128	13.6898	-0.551237	-0.454112	-1.08936	2.18572
	Paw San	1977	21.3103	-2.07814	1.33311	-0.889501	0.0483008
	Paw San Hmwe	2082	25.501	-3.47069	0.0388739	0.222924	-1.39011
	Paw San Hmwe	2923	25.7565	-4.24231	0.814539	-1.13724	-1.36145
	Paw San Bay Kyar	2925	25.4977	-3.77076	0.674823	-0.451711	-1.15359
	Paw San Bay Kyar	3163	25.0638	-3.52463	0.0790362	0.0752627	-1.1473
	Paw San Bay Kyar	5840	25.6095	-4.20005	0.84421	-1.00492	-1.52503
	Paw Sann Latt	5876	24.5913	-0.0848764	-0.632018	1.25176	-0.59504
	Paw San Hmwe Bay Kyar	6973	25.7867	-4.21046	0.909901	-1.11575	-1.35462
	Paw San Hmwe Kauk Yin	7005	-8.41545	-0.62662	-1.31164	-6.10052	-1.57295
	Paw San Hmwe Thet Hlyin	8667	25.6587	-3.93974	0.810898	-1.04597	-1.44779
	Paw San Hmwe	8708	22.7541	-1.38448	-0.297839	-0.749116	0.1644
	Paw San Hmwe	8709	25.7018	-4.2096	0.925727	-1.13571	-1.43526
	Paw San Hmwe Kauk Yin	8722	25.6557	-4.34756	0.70912	-0.94554	-1.48239
	Paw San Hmwe Bay Kyar	8739	25.763	-4.28743	0.837717	-1.12747	-1.32046
	Paw San Hmwe	8916	25.7071	-4.20459	0.768459	-1.1283	-1.30696
	Paw San Hmwe	2082	25.7453	-4.3096	0.589398	0.184034	-1.2046
	Inma Ye Baw (Thegone)		-5.26667	-0.119045	1.1379	0.0953937	4.13062
	Mote Soe Ma Kway Kyay (Aungban)		-8.62945	-1.1805	-1.37312	-1.22315	-1.58557
	Mote Soe Ma Kway Kyay		-7.9502	1.03549	1.80456	-2.01106	-1.08444

## Sheet: Supplemental Table 2
	Supplemental Table 2 The list of the MIDP accessions and read data summary
	No.	Cultivar name	Accession ID in DAR	Region	Latitude	Longitude	Region code	Clean reads	Read length (bp)	Q20(%)	GC(%)	Varietal group	Accession name in vcf file
	1	Paw San Hmwe	178	Yangon	NA	NA	DR	34314872	150	0.96	0.4191	1	CC1
	2	Na Bya Sann	621	Sagaing	24.34	94.79	DR	34107826	150	0.9635	0.4284	1	CC10
	3	Mine Taung	660	Sagaing	NA	NA	CDZ	34214522	150	0.961	0.4234	1	CC11
	4	Kauk Yin Phyu	1351	Kachin	24.23	96.76	NMR	34239652	150	0.9636	0.4172	3	CC14
	5	Balu Swe	2288	Kachin	24.82	96.34	NMR	34205344	150	0.9658	0.4255	1	CC26
	6	Phichenam	2531	Kachin	27.42	97.38	NMR	34116374	150	0.9649	0.422	1	CC28
	7	Cal Thau	3742	Chin	NA	NA	WMR	34762334	150	0.9661	0.4251	1	CC56
	8	Kauk Hnyin Nga Cheik	6123	Kachin	26.45	96.68	NMR	34915370	150	0.9658	0.4219	2	CC82
	9	Gwa To	6187	Kachin	24.83	96.36	NMR	34879854	150	0.9678	0.4201	1	CC85
	10	Ywat Oat Kauk Hnyin	7885	Tanintharyi	13.87	98.26	ECR	28136644	150	0.9668	0.4225	1	CC126
	11	Kauk Hnyin Phyu	8805	Sagaing	NA	NA	CDZ	34183328	150	0.9682	0.4204	2	CC163
	12	Khao Kan	935	Shan S	20.93	97.56	EMR	34610682	150	0.9629	0.4248	1	CC193
	13	Pa Din Thu Ma	1228	Yangon	NA	NA	DR	34692694	150	0.9623	0.4268	1	CC206
	14	Thawt Gyi	657	Sagaing	24.22	94.3	CDZ	34142996	150	0.968	0.4193	1	CC341
	15	Kyaw Khaw	728	Kachin	24.26	97.35	NMR	32959006	150	0.9707	0.4187	1	CC346
	16	Pa Laung Kyar	1331	Sagaing	23.21	94.3	CDZ	34585132	150	0.9596	0.4246	1	CC364
	17	Sein Ti Saba	1404	Kachin	24.23	96.76	NMR	33567306	150	0.962	0.4221	3	CC367
	18	Nga Gyin Swe	1470	Sagaing	24.34	94.79	CDZ	29531630	150	0.9616	0.4236	1	CC370
	19	Ly Mee	1633	Tanintharyi	NA	NA	ECR	33452690	150	0.9627	0.4207	1	CC373
	20	Mya Wut Yee	1768	Kayin	NA	NA	EMR	33473666	150	0.9634	0.418	6	CC376
	21	Mauk Kon Gyi Zein	1781	Kachin	24.83	96.36	NMR	33370254	150	0.9605	0.4219	1	CC379
	22	Kywe Phyu Saw	2015	Kachin	24.23	96.76	NMR	35008564	150	0.9671	0.4218	1	CC382
	23	Ngwe Bya Gyi Kauk Hnyin Net	2038	Sagaing	23.8	95.67	CDZ	33604738	150	0.9603	0.4207	1	CC386
	24	Khauk Nan Swan	3023	Shan	NA	NA	EMR	31541272	150	0.9625	0.4193	1	CC401
	25	Khao Note Tit Own	5926	Yangon	NA	NA	DR	34582752	150	0.9635	0.4143	1	CC421
	26	Ton Jan	6124	Kachin	26.45	96.68	NMR	34947570	150	0.9626	0.417	1	CC426
	27	Kauk Hnyin ( white)	7836	Kachin	24.26	97.35	NMR	34873736	150	0.9616	0.4161	1	CC442
	28	Naw Che	10182	Mandalay	19.75	96.2	CDZ	33505682	150	0.9697	0.4118	6	CC475
	29	Khaw Pae Ni	581	Shan	NA	NA	EMR	33364042	150	0.9647	0.42	1	CC491
	30	Chin Mee Shay	714	Chin	NA	NA	WMR	33398628	150	0.9667	0.421	1	CC499
	31	War Phyu	7022	Kachin	NA	NA	NMR	34449262	150	0.9703	0.4143	1	CC512
	32	Gwa	653	Yangon	NA	NA	DR	34379726	150	0.9678	0.4211	6	CC515
	33	Ni Ka Re San Pyu	2280	Rakhine	NA	NA	WCR	34191322	150	0.967	0.424	2	CC23
	34	Khao Hngo	3629	Shan	22.55	97.03	EMR	34034940	150	0.972	0.4223	2	CC37
	35	Kauk Hnyin Me	3670	Shan	22.34	96.8	EMR	34552642	150	0.9704	0.4165	2	CC46
	36	Khao Ann	3676	Shan S	20.17	97.25	EMR	34155068	150	0.9624	0.4251	2	CC48
	37	Khao San Gyi	3751	Shan S	20.81	97.18	EMR	34841898	150	0.964	0.4233	2	CC57
	38	Khao Note Kin	3758	Shan S	NA	NA	EMR	34854830	150	0.9639	0.4253	2	CC58
	39	Sa Ka Lay	3764	Shan S	NA	NA	EMR	34852364	150	0.9626	0.4235	2	CC59
	40	Khao Pee Saing	5808	Shan	20.93	97.56	EMR	34499328	150	0.9657	0.4196	2	CC65
	41	Khao Khan Pu	5841	Shan S	20.93	97.56	EMR	34618050	150	0.9666	0.4215	2	CC66
	42	Ma Kaw La	5850	Shan S	20.93	97.56	EMR	34841238	150	0.972	0.4182	2	CC67
	43	Kauk Hnyin Saba	6078	Shan N	22.34	96.8	EMR	34946742	150	0.9713	0.4112	2	CC75
	44	Kauk Hnyin Saba	6080	Shan S	22.34	96.8	EMR	34942148	150	0.9699	0.416	2	CC76
	45	Khao Khin Phut	6161	Shan S	20.81	97.18	EMR	34323386	150	0.966	0.4259	2	CC83
	46	Bu Pa Yaung	6260	Shan S	20.81	97.04	EMR	35005226	150	0.9679	0.4159	2	CC89
	47	Kauk Hnyin Me	6273	Shan S	NA	NA	EMR	34863960	150	0.9635	0.4242	2	CC92
	48	Kauk Hnyin Me	6314	Shan	20.81	97.18	EMR	34816964	150	0.9635	0.424	2	CC95
	49	Khao Sung Hung Yao	6429	Shan S	20.17	97.25	EMR	34892204	150	0.971	0.4122	2	CC99
	50	Khao Sai	6494	Shan N	22.56	97.03	EMR	34797876	150	0.965	0.4219	2	CC105
	51	Kauk Hnyin Net	7443	Kayah	19.52	97.11	EMR	33792444	150	0.9681	0.4107	2	CC116
	52	Oat Kyai (B)	8027	Shan S	20.63	96.57	EMR	34239016	150	0.9721	0.4185	2	CC147
	53	Bul Mashal	8807	Kachin	27.42	97.38	NMR	33648410	150	0.9714	0.4213	2	CC164
	54	Khao Pyi Seng	8859	Shan N	23.53	97.92	EMR	34619052	150	0.9656	0.4206	2	CC166
	55	Muyinn Saba	10127	Mandalay	NA	NA	CDZ	29233070	150	0.9717	0.4182	2	CC176
	56	Saba Minn	9928	Mandalay	21.43	95.66	CDZ	34338292	150	0.9593	0.4243	2	CC313
	57	Khao Man Nain	759	Shan N	22.34	96.8	EMR	34412234	150	0.97	0.4192	2	CC347
	58	Khao Khaw La	1368	Shan E	21.29	99.61	EMR	33557818	150	0.9617	0.4197	2	CC365
	59	Yat Sauk	1486	Shan	20.81	97.18	EMR	33448952	150	0.9599	0.4234	2	CC371
	60	Ani Pyu Lar	1778	Rakhine	NA	NA	WCR	29633776	150	0.9565	0.4201	2	CC377
	61	Byat Kauk Hnyin	2842	Mandalay	NA	NA	CDZ	35207652	150	0.9666	0.4157	2	CC400
	62	Cheik Kauk Hnyin	7444	Kayah	19.54	97.14	EMR	34980768	150	0.9595	0.4219	2	CC439
	63	Kauk Hnyin Nga Cheik	8377	Shan N	22.66	97.32	EMR	34898502	150	0.9585	0.4184	2	CC445
	64	Khao Li Pon	2206	Shan	20.8	98.03	EMR	33497160	150	0.9673	0.4108	2	CC450
	65	Kauk Hnyin	1594	Magway	20.18	94.87	CDZ	34997366	150	0.9654	0.4226	2	CC493
	66	Kauk Hnyin Hnit	1688	DAR	NA	NA	CDZ	34732578	150	0.9736	0.4156	2	CC494
	67	Nga Bya Gyi	563	Sagaing	24.34	94.79	CDZ	34170816	150	0.9681	0.4275	2	CC7
	68	Naw Phee	586	Kayin	19.03	96.58	EMR	34247030	150	0.9604	0.4259	1	CC9
	69	Maung Galay	1586	Mandalay	NA	NA	CDZ	34262652	150	0.9622	0.4199	2	CC15
	70	Mon Chee Sa Ba	2219	DAR	NA	NA	CDZ	34181150	150	0.9639	0.4224	4	CC20
	71	Nga Sein	3003	Mandalay	NA	NA	CDZ	34389006	150	0.9706	0.4205	3	CC34
	72	Lung Ding Thau	3634	Chin	22.94	93.68	WMR	34124032	150	0.9648	0.4223	2	CC38
	73	Kauk Hnyin	3672	Shan S	NA	NA	EMR	34742746	150	0.9694	0.4237	2	CC47
	74	Yway	3677	Shan S	NA	NA	EMR	34278406	150	0.9653	0.4238	3	CC49
	75	Biak Mang	3735	Chin	22.7	93.46	WMR	34920610	150	0.9631	0.4182	2	CC53
	76	Ywe	5731	Shan S	NA	NA	EMR	34910066	150	0.9673	0.4205	3	CC61
	77	Khao Nyo	5783	Shan S	NA	NA	EMR	34697686	150	0.9606	0.4266	2	CC63
	78	San Senn	5872	Chin	21.39	93.95	WMR	34825388	150	0.9699	0.414	2	CC68
	79	Khao Lan Kan	5940	Shan	NA	NA	EMR	34967164	150	0.9671	0.4118	2	CC71
	80	Khao Swos	6015	Shan N	22.55	97.03	EMR	34696424	150	0.9677	0.4239	2	CC73
	81	Khao Te	6106	Shan N	22.55	97.03	EMR	34746794	150	0.9661	0.4249	3	CC81
	82	Saya Lay	6223	Shan S	20.94	96.66	EMR	34968720	150	0.9647	0.4161	2	CC87
	83	Shwe War Yin	6287	Yangon	NA	NA	DR	34900822	150	0.9653	0.4181	3	CC94
	84	Arshawarli	6418	Rakhine	20.84	92.37	WCR	34535370	150	0.9702	0.4135	2	CC96
	85	Kauk Chein	6422	Shan N	22.55	97.03	EMR	34749452	150	0.9637	0.4235	3	CC98
	86	Boke Thwin Phyu	6451	Rakhine	20.37	93	WCR	34725578	150	0.969	0.4209	2	CC100
	87	Hwon Yin	7807	Chin	22.74	93.58	NMR	34790214	150	0.9699	0.4145	3	CC123
	88	China 29	7845	Kachin	24.26	97.35	NMR	33102634	150	0.97	0.421	2	CC125
	89	Kauk Hla Te Thi	7931	Kayin	22.7	93.46	EMR	33684840	150	0.9738	0.4109	2	CC130
	90	Bu Ei Law	7933	Kayah	19.8	97.2	WMR	34688722	150	0.9642	0.4235	2	CC131
	91	Mar Thu	7971	Chin	22.94	93.68	NMR	34680602	150	0.9751	0.4181	2	CC132
	92	Khauk Mwe Hnaung	8570	Shan	22.34	96.8	EMR	54348340	150	0.9748	0.4204	2	CC139
	93	Ku Taung Myo Tun	24	Mon	NA	NA	ECR	30946272	150	0.9728	0.4174	2	CC142
	94	Kauk Hnyin	3671	Shan S	20.55	96.56	EMR	33999534	150	0.9715	0.4207	2	CC144
	95	Ant paw	7233	Sagaing	23.03	95.32	CDZ	34648570	150	0.9624	0.4222	3	CC145
	96	Sa Bong Thau	8015	Chin	22.74	93.58	NMR	34184186	150	0.9661	0.4131	2	CC146
	97	Pinto	8505	Tanintharyi	13.87	98.26	ECR	34773388	150	0.9668	0.4271	3	CC152
	98	Kari Let Yone	8740	Rakhine	20.28	92.85	WCR	34759102	150	0.9656	0.4212	2	CC158
	99	Khao Ho Mon(China 249)	8864	Shan S	24.09	98.07	EMR	43355830	150	0.9671	0.4239	3	CC167
	100	Shwe Att	8882	Magway	22.17	94.13	CDZ	33753758	150	0.9726	0.4209	3	CC170
	101	Byit Thar	8885	Chin	21.39	93.95	NMR	34660522	150	0.9656	0.4207	2	CC171
	102	Kaoh Saing	2929	Shan E	NA	NA	EMR	34370038	150	0.9598	0.4246	3	CC242
	103	Let To Ri	7048	Rakhine	20.52	92.74	WCR	35010034	150	0.9578	0.4166	2	CC436
	104	Kyaung Ngo	9152	Magway	22.17	94.13	CDZ	33438918	150	0.966	0.4172	2	CC469
	105	Khao Phar Phaint	10101	Shan E	21.4	99.63	EMR	33407916	150	0.9641	0.4148	3	CC473
	106	Khao Mit Nwe( Khao Per Won)	10994	Shan E	21.4	99.63	EMR	33497804	150	0.9673	0.4134	3	CC485
	107	Taung Yoe Nga Cheik	1126	Shan	NA	NA	EMR	35078892	150	0.963	0.4227	2	CC492
	108	Htaw Patt Sein	1003	DAR	NA	NA	CDZ	34189616	150	0.9679	0.4218	4	CC12
	109	Sae Ti Eine	9022	Rakhine	18.48	94.33	WCR	34080074	150	0.9621	0.4231	4	CC174
	110	Hay Wun Dar	6098	Rakhine	20.61	93.19	WCR	34828184	150	0.9686	0.413	4	CC79
	111	Japan Ni	7034	Rakhine	20.86	92.98	WCR	34822458	150	0.9707	0.4211	4	CC106
	112	Shwe Dinga	770	Bago	18.64	95.35	DR	33455816	150	0.9704	0.4181	4	CC143
	113	Innma Ye Baw	1089	Bago	NA	NA	DR	34761702	150	0.9648	0.4234	4	CC198
	114	Khao Pin Lain	2649	DAR	NA	NA	CDZ	34723006	150	0.9538	0.4259	7	CC259
	115	Kyauk Yway (Thekone)	10017	Bago	18.64	95.35	DR	34113026	150	0.9574	0.4234	4	CC316
	116	Sin Ku	10123	Bago	17.81	95.76	DR	34367042	150	0.9575	0.4239	4	CC318
	117	Innma Kywe Kyae	10936	Bago	NA	NA	DR	34274338	150	0.9591	0.4156	4	CC326
	118	San Hmwe	3080	DAR	NA	NA	CDZ	34483462	150	0.9608	0.4238	4	CC402
	119	Mai Saw	2286	Sagaing	22.22	95.1	CDZ	34137322	150	0.9664	0.4232	6	CC24
	120	Duh Thim	3616	Chin	NA	NA	WMR	34098600	150	0.964	0.4242	3	CC36
	121	Du Htung	8506	Chin	NA	NA	WMR	34629178	150	0.9656	0.4267	3	CC153
	122	Oat Pho-3	8	Yangon	NA	NA	DR	34688108	150	0.9627	0.4256	4	CC184
	123	Maung Pha Lo	607	Yangon	NA	NA	DR	34514942	150	0.9655	0.424	5	CC192
	124	Ban Gauk Nga Sein	1141	Yangon	NA	NA	DR	33909636	150	0.9723	0.422	5	CC202
	125	Ma Kauk Hmwe	1400	Sagaing	23.88	95.67	CDZ	33209654	150	0.9662	0.4237	7	CC208
	126	Pegu Gyi	1537	Bago	NA	NA	DR	34374068	150	0.9715	0.4259	5	CC217
	127	Ya Gyaw	1939	Bago	NA	NA	DR	33685714	150	0.9733	0.4271	3	CC224
	128	Myaung Mya	2516	Ayeyarwady	16.54	94.89	DR	34512428	150	0.9496	0.4232	3	CC235
	129	Shwe Thwe Tun	2760	Yangon	NA	NA	DR	34571710	150	0.9557	0.4238	3	CC240
	130	Kauk Hnyin Ah Phyu	8369	Mon	16.36	97.55	ECR	34628766	150	0.95	0.4228	6	CC257
	131	Kywat Shay	8650	Rakhine	20.67	93.2	WCR	33873380	150	0.9704	0.4139	4	CC275
	132	Ayeyarmin	9033	Mandalay	21.73	96.13	CDZ	33921100	150	0.9734	0.4166	3	CC306
	133	Kauk	9922	Mandalay	21.73	96.13	CDZ	33976314	150	0.9688	0.4201	5	CC312
	134	Shwe Ta Sote Yoe Ni	9977	Nay Pyi Taw	19.54	96.25	CDZ	34295390	150	0.9634	0.4223	5	CC314
	135	Kauk Hnyin	10163	Mon	NA	NA	ECR	34291174	150	0.9728	0.421	4	CC320
	136	Rakhaing Pho	83	Yangon	NA	NA	DR	34386302	150	0.9631	0.4216	6	CC333
	137	Phi Zin	663	Tanintharyi	12.57	98.63	ECR	34313370	150	0.9728	0.4173	3	CC342
	138	Shut Mee	863	Kayin	16.95	97.67	EMR	34179094	150	0.96	0.4223	5	CC351
	139	Kywet Thwa	973	Yangon	NA	NA	DR	34286890	150	0.9605	0.4231	5	CC354
	140	Nga Shink Thway	1092	Yangon	NA	NA	DR	33623062	150	0.9609	0.4119	6	CC360
	141	Ywet Thay Gyi	1715	Mandalay	NA	NA	CDZ	34641348	150	0.9606	0.4218	1	CC374
	142	Khauk Hauk	3099	Shan	NA	NA	EMR	34613356	150	0.9616	0.4217	3	CC403
	143	Ck Khwa	5862	Tanintharyi	13.87	98.26	ECR	34963032	150	0.9597	0.4163	6	CC417
	144	Kyun Shwe War	5958	DAR	NA	NA	CDZ	34987238	150	0.9606	0.4103	6	CC422
	145	Lone Pu	5964	Shan	NA	NA	EMR	30636304	150	0.9575	0.4166	5	CC423
	146	Hay Wun Dar	6155	Rakhine	20.67	93.2	WCR	26959630	150	0.9604	0.419	3	CC427
	147	Phyine Zin Phyu	6416	Rakhine	20.88	92.44	WCR	33385406	150	0.9621	0.4096	3	CC434
	148	Phyine Zin Ni	6417	Rakhine	20.88	92.44	WCR	35015070	150	0.9596	0.4118	3	CC435
	149	Kyun Shwe War	8712	Tanintharyi	12.57	98.63	ECR	33438038	150	0.9656	0.4122	3	CC458
	150	King Bwee (A Thay)	8837	Chin	21.34	92.84	WMR	33499660	150	0.9622	0.4084	3	CC461
	151	Ma Ma Lay Saba	8894	Tanintharyi	13.87	98.26	ECR	34261288	150	0.9599	0.4233	6	CC463
	152	Eka Ye Saba	5960	Yangon	NA	NA	DR	34252338	150	0.9677	0.4175	5	CC509
	153	Kauk Yin	7829	Magway	21.74	94.11	CDZ	35518108	150	0.9675	0.425	3	CC513
	154	Wet Si Phyu	8353	Mon	15.96	97.75	ECR	34361988	150	0.9669	0.4204	6	CC530
	155	Ant Baw	464	Rakhine	20.3	92.82	WCR	34388660	150	0.9645	0.422	8	CC3
	156	Thia Rall	2798	Chin	NA	NA	WMR	34329258	150	0.9664	0.4224	4	CC30
	157	Lai Fang	8504	Chin	22.77	93.57	WMR	34777912	150	0.9674	0.4255	4	CC151
	158	Fang (Mang buh)	10219	Chin	22.93	93.67	WMR	34520830	150	0.9607	0.427	4	CC178
	159	Shwe Kyi Tauk	1445	Shan N	NA	NA	EMR	34606596	150	0.9628	0.4236	7	CC212
	160	Kyar Si Kauk Hnyin	2687	Tanintharyi	14.27	98.06	ECR	33354194	150	0.9706	0.4206	7	CC239
	161	Pauk War (Kauk Hnyin)	8625	Rakhine	20.86	92.98	WCR	34117528	150	0.971	0.4177	7	CC273
	162	Myo Raw (Wan Me)	8628	Rakhine	20.86	92.98	WCR	34676840	150	0.9622	0.4205	7	CC274
	163	Kauk Hnyin	8703	Magway	20.37	95.39	CDZ	31117864	150	0.9607	0.4234	7	CC280
	164	Shan Ma Yin	8745	Mandalay	NA	NA	CDZ	34453334	150	0.9697	0.4194	7	CC286
	165	Bamaw Pyan	1718	Kachin	NA	NA	NMR	33559636	150	0.9469	0.4201	1	CC375
	166	Gesma	3737	Chin	NA	NA	WMR	34814496	150	0.9629	0.4191	1	CC411
	167	Ye Pyar Nga Cheik	5870	Sagaing	NA	NA	CDZ	34808030	150	0.9578	0.4227	6	CC418
	168	Kauk Hnyin Me	8365	Mon	16.22	97.7	ECR	34860896	150	0.9577	0.4186	6	CC444
	169	Kauk Hnyin Yin (Myaungmya)	8829	Ayeyarwady	16.54	94.89	DR	33358606	150	0.9702	0.414	7	CC460
	170	Matho	10197	Chin	22.93	93.67	WMR	33539700	150	0.9679	0.4131	4	CC477
	171	Hauk Pee Sai	10990	Kachin	26.4	96.71	NMR	33449948	150	0.9669	0.4104	2	CC484
	172	Shwe War Kauk Hnyin	3310	Yangon	NA	NA	DR	33733456	150	0.9643	0.4258	7	CC523
	173	Nga Kyein Thee	7921	Rakhine	20.36	93.02	WCR	34437304	150	0.9599	0.4208	6	CC529
	174	Sit Pwa	1063	Yangon	NA	NA	DR	34188042	150	0.961	0.4248	8	CC13
	175	Thon Hnan Pwa	418	Bago	16.54	94.89	DR	34603462	150	0.9644	0.4278	8	CC189
	176	Kywe Kye Kare	982	Mon	NA	NA	ECR	34664226	150	0.9615	0.4232	5	CC195
	177	Pho Kaw Gyi	1088	Yangon	NA	NA	DR	34148228	150	0.9737	0.4198	7	CC197
	178	Dawe Phyu	1211	Mon	NA	NA	ECR	41909300	150	0.9694	0.4145	5	CC204
	179	Kyathaung Hmwe	1411	Bago	18.91	95.22	DR	33976654	150	0.9629	0.4241	8	CC211
	180	Balu Gyun Nga Sein	1499	Ayeyarwady	16.54	94.89	DR	34528664	150	0.9654	0.4263	5	CC215
	181	Shwe War Tun	1663	Yangon	NA	NA	DR	34147590	150	0.9714	0.4195	7	CC221
	182	Kauk Hnyin	1928	Yangon	16.45	96.01	DR	34187282	150	0.9684	0.4229	7	CC223
	183	Thet Lat Nga Kyauk	2452	Ayeyarwady	16.54	94.89	DR	34341704	150	0.9728	0.4188	5	CC230
	184	Wet Si Pyu	2486	Sagaing	22.61	95.7	CDZ	34541744	150	0.9641	0.4237	7	CC231
	185	Ya Gyaw Taung Pyan	2582	Ayeyarwady	17.69	95.33	DR	34447086	150	0.9561	0.4254	5	CC236
	186	Tha Zin Tan	1838	Yangon	17.16	96	DR	34611976	150	0.9544	0.4241	8	CC262
	187	Ma Kye Kye	8476	Tanintharyi	14.27	98.06	ECR	34444316	150	0.9573	0.4236	5	CC270
	188	Thone Hnan Saba	8493	Tanintharyi	13.87	98.26	ECR	34271794	150	0.9647	0.4262	5	CC271
	189	Nga Cheik (Myaungmya)	8716	Ayeyarwady	16.54	94.89	DR	34717820	150	0.9568	0.4239	8	CC283
	190	Palae Thwe	8756	Tanintharyi	13.87	98.26	ECR	32519558	150	0.955	0.4259	5	CC287
	191	Shwe Yaung Htun	8772	Tanintharyi	12.57	98.63	ECR	34663898	150	0.9543	0.4256	5	CC288
	192	Mang Nuai Thau	8784	Chin	22.77	93.57	WMR	34560778	150	0.9551	0.4273	3	CC289
	193	Mee Tauk	8801	Ayeyarwady	NA	NA	DR	32686048	150	0.962	0.4242	8	CC292
	194	Tan Kang	8939	Chin	23.4	93.65	WMR	32395788	150	0.9576	0.4197	7	CC300
	195	Chan Nyeing	9013	Mandalay	19.66	96.11	CDZ	34444702	150	0.9723	0.4196	7	CC304
	196	Du Ya Boe	9142	Mandalay	20.44	96.14	CDZ	34061650	150	0.9697	0.4179	7	CC307
	197	Nga Pyar Gyi	9143	Mandalay	20.44	96.14	CDZ	34198926	150	0.9598	0.4237	7	CC308
	198	Kauk Hynin	10137	Mandalay	20.86	95.16	CDZ	34457696	150	0.9582	0.421	7	CC319
	199	Duyabo	10959	Mandalay	NA	NA	CDZ	34419612	150	0.9614	0.4224	7	CC331
	200	Padan Nga Sein	921	Yangon	NA	NA	DR	34321570	150	0.9605	0.4226	5	CC352
	201	Yoe Sein	1005	Yangon	NA	NA	DR	34481358	150	0.9598	0.4135	7	CC355
	202	Ka Lei	1107	Yangon	NA	NA	DR	33562120	150	0.9637	0.4178	5	CC361
	203	Det Kwa	2386	Rakhine	NA	NA	WCR	33601446	150	0.9626	0.4183	8	CC395
	204	Khao Ma Phoot	2524	Shan	22.84	96.75	EMR	33608940	150	0.9571	0.4201	5	CC396
	205	Rakhaing Thu Ma	3223	Rakhine	NA	NA	WCR	34987828	150	0.9572	0.4179	8	CC406
	206	Kayin Gyi	5746	Tanintharyi	NA	NA	ECR	34878508	150	0.961	0.4186	5	CC415
	207	Soke Phwa	8822	Ayeyarwady	17.06	95.64	DR	33422914	150	0.9688	0.4106	4	CC459
	208	Kyar Ama Gyi	439	Kayin	17.14	97.82	EMR	33519410	150	0.966	0.4121	8	CC490
	209	Thet Yin Ka La Gyi	2293	Sagaing	NA	NA	CDZ	33549318	150	0.9665	0.4175	8	CC500
	210	Kywe Lan	2666	Sagaing	24.91	94.95	CDZ	34238770	150	0.9723	0.4157	5	CC505
	211	Taung Htate Pan	5956	Sagaing	NA	NA	CDZ	34465306	150	0.9604	0.4127	5	CC508
	212	Law Thaw Gyi	1960	Mon	16.22	97.7	ECR	33772284	150	0.9666	0.422	8	CC517
	213	Mya Sein	5879	Tue	NA	NA	NA	34265366	150	0.9628	0.4227	5	CC525
	214	Kywet Chay Sa Ba	7019	Rakhine	20.87	92.98	WCR	34326678	150	0.964	0.4235	8	CC528
	215	Kauk Hnyin War	533	Sagaing	23.25	94.3	CDZ	34253012	150	0.9641	0.426	7	CC6
	216	Nar Tha Pu	569	Sagaing	23.25	94.3	CDZ	34268050	150	0.9667	0.4214	1	CC8
	217	Chi Nyo	2214	DAR	NA	NA	CDZ	34413230	150	0.9633	0.4235	7	CC19
	218	Khao Phar	2273	Shan	19.86	97	EMR	34209226	150	0.9666	0.4195	6	CC22
	219	Naung Htu Phyu	2982	Kachin	NA	NA	NMR	34205344	150	0.9609	0.424	1	CC33
	220	Sein Wine Yin	3182	DAR	NA	NA	CDZ	34301172	150	0.9686	0.4209	6	CC35
	221	Taung O Nu (Ashay)	8886	Chin	21.39	93.95	WMR	45547962	150	0.9637	0.4249	2	CC172
	222	Yan Gon Nga Cheik	1093	Yangon	NA	NA	DR	49507130	150	0.972	0.4224	2	CC199
	223	Hmawbi Nga Kywe	2495	Bago	NA	NA	DR	34690818	150	0.9606	0.4208	5	CC232
	224	Moe Thee Myo	2988	DAR	NA	NA	CDZ	34695518	150	0.9589	0.422	6	CC244
	225	In Gyin (A)	3161	Magway	NA	NA	CDZ	34547098	150	0.9556	0.4233	1	CC248
	226	Taung Hteik Pan	7299	Magway	22.17	94.13	CDZ	34623390	150	0.9569	0.4247	4	CC265
	227	Kaing Saba	7382	Kayin	16.05	98.13	EMR	34963408	150	0.9714	0.4201	5	CC268
	228	Hlae Oo Khwe	8800	Ayeyarwady	NA	NA	DR	27193636	150	0.9514	0.4293	7	CC291
	229	Kauk Hnyin Hmwe	9172	Mandalay	NA	NA	CDZ	33789848	150	0.9731	0.418	6	CC310
	230	Byat	10535	Kachin	NA	NA	NMR	34419564	150	0.9611	0.4152	7	CC324
	231	Chin Kauk Hnyin	236	Sagaing	24.35	94.79	CDZ	34323970	150	0.9624	0.4219	1	CC336
	232	Kauk Hnyin Nga Cheik	1419	Magway	NA	NA	CDZ	33599588	150	0.9619	0.4238	7	CC368
	233	Khat Cho-2	2023	Kachin	25.53	97.34	NMR	33421048	150	0.9611	0.4245	6	CC383
	234	Sabanet	6294	Magway	NA	NA	CDZ	34888916	150	0.9606	0.4201	1	CC431
	235	Kauk Hnyin	9141	Kachin	25.62	97.6	NMR	33416544	150	0.969	0.4122	1	CC468
	236	Nagayar	10983	Mon	NA	NA	ECR	33490472	150	0.966	0.4154	6	CC483
	237	Kauk Thwe Mee Shay	1514	Magway	NA	NA	CDZ	34164240	150	0.9678	0.4221	4	CC516
	238	Pyaung Gya Gyi	2287	NA	NA	NA	NA	33816628	150	0.9665	0.4182	1	CC25
	239	Phut U	2585	NA	NA	NA	NA	34682234	150	0.9565	0.4219	8	CC237
	240	Chay ni (late)	7235	NA	NA	NA	NA	34594058	150	0.9595	0.4255	5	CC264
	241	Sa O Me	8917	NA	NA	NA	NA	34054046	150	0.9629	0.4243	8	CC299
	242	Saba (Unknown)	9156	NA	NA	NA	NA	34118454	150	0.9599	0.4223	7	CC309
	243	Yar Pyae	10196	NA	NA	NA	NA	34351888	150	0.9569	0.4212	4	CC321
	244	Shwe Nan Gyi	1779	NA	NA	NA	NA	33543078	150	0.959	0.4193	8	CC378
	245	Be Tu Pha Yo	2048	NA	NA	NA	NA	39552264	150	0.964	0.4157	6	CC388
	246	Lieual	2062	NA	NA	NA	NA	33625614	150	0.9623	0.4101	1	CC389
	247	La Tha	6248	NA	NA	NA	NA	34914798	150	0.9557	0.4252	2	CC430
	248	Bote Taloke	7304	NA	NA	NA	NA	34973476	150	0.9587	0.4176	2	CC437
	249	Bu Me Me Phwa-2	8475	NA	NA	NA	NA	35146506	150	0.9657	0.412	1	CC456
	250	Inma Ye Baw		NA	NA	NA	NA	28223568	150	0.959	0.4267	4	IMY

## Sheet: Supplemental Table 3
	Supplemental Table 3 The reference accessions representing rice subpopulations from the 3K rice genome project used in this study.
	Accession	Variety name	Country	Subpopulation
	IRIS_313-10000	SUWEON 311	South Korea	Indica
	IRIS_313-10001	C 662083	Taiwan	Indica
	IRIS_313-10002	BW295-5	Sri Lanka	Indica
	IRIS_313-10007	GARURA	Nepal	Indica
	IRIS_313-10016	BOHOTO BALOOCHESTAN	Iran	Basmati/sadri
	IRIS_313-10020	HODARAWALA	Sri Lanka	Indica
	IRIS_313-10050	TSIMATAHOPAOSA	Madagascar	Indica
	IRIS_313-10056	HOKURIKU 52	Japan	Temperate japonica
	IRIS_313-10057	CHUGOKU 68 HEN	Japan	Temperate japonica
	IRIS_313-10059	DACHEONGBYEO	South Korea	Temperate japonica
	IRIS_313-10092	CHALBYEO	South Korea	Temperate japonica
	IRIS_313-10094	GAWICHAL	South Korea	Temperate japonica
	IRIS_313-10097	MAEKJO	South Korea	Temperate japonica
	IRIS_313-10111	MOLO	Italy	Temperate japonica
	IRIS_313-10124	GALSAEGSSAL SHAREI	South Korea	Temperate japonica
	IRIS_313-10134	PIN GAEW 56	Thailand	Indica
	IRIS_313-10147	RD19	Thailand	Indica
	IRIS_313-10148	CAUVERY	India	Indica
	IRIS_313-10164	HAN NUO	China	Aus/boro
	IRIS_313-10167	IR 56	Philippines	Indica
	IRIS_313-10168	MEI FENG 9	China	Indica
	IRIS_313-10171	YA NONG ZAO 4	China	Indica
	IRIS_313-10176	NAM ROO	Thailand	Tropical japonica
	IRIS_313-10221	BA BAI GU	China	Indica
	IRIS_313-10235	PSBRC68	Philippines	Indica
	IRIS_313-10239	LIU XU	China	Indica
	IRIS_313-10332	B 4414 F-MR-6-3	Indonesia	Indica
	IRIS_313-10334	B 6136 E-3-TB-0-1-5	Indonesia	Indica
	IRIS_313-10340	BR 4973-34-6-6	Bangladesh	Indica
	IRIS_313-10349	CSR-90 IR-2	India	Indica
	IRIS_313-10359	IR 53650-2B-10-1-2-1	Philippines	Temperate japonica
	IRIS_313-10366	IR 65483-111-5-9-2-11	Philippines	Indica
	IRIS_313-10373	IR 68333-R-R-B-19	Philippines	Tropical japonica
	IRIS_313-10385	IR 75870-5-8-5-B-1	Philippines	Indica
	IRIS_313-10417	UPR 1201-1-20-1	India	Indica
	IRIS_313-10428	SERAUP 50	Malaysia	Indica
	IRIS_313-10429	TAICHUNG 150	Taiwan	Temperate japonica
	IRIS_313-10430	GINMASARI	Japan	Temperate japonica
	IRIS_313-10453	LU TAO 2	China	Temperate japonica
	IRIS_313-10497	CE-IN-TSAN	China	Indica
	IRIS_313-10504	HSIEH-DAU	China	Indica
	IRIS_313-10510	MAGSIING	Philippines	Indica
	IRIS_313-10518	KHAYANGYA D 34-181	Myanmar	Indica
	IRIS_313-10523	PTB18	India	Indica
	IRIS_313-10534	D 204-1	India	Aus/boro
	IRIS_313-10543	DODGUI	India	Aus/boro
	IRIS_313-10549	RATUA 81	Pakistan	Aus/boro
	IRIS_313-10554	BONG SEN	Viet Nam	Indica
	IRIS_313-10556	LUA DEN MUA	Viet Nam	Indica
	IRIS_313-10558	LITCHIKIANG	China	Temperate japonica
	IRIS_313-10564	250 KUNGANI 1	Japan	Temperate japonica
	IRIS_313-10577	IFUGAO RICE	Philippines	Tropical japonica
	IRIS_313-10578	PARAY QIKUG KABAYUH	Philippines	Tropical japonica
	IRIS_313-10581	P-PEY SIQAT	Philippines	Tropical japonica
	IRIS_313-10583	TSAO-SIAO-PEH-TAO	China	Temperate japonica
	IRIS_313-10592	DJ69	Bangladesh	Aus/boro
	IRIS_313-10593	DJ47	Bangladesh	Aus/boro
	IRIS_313-10595	DL 5	Bangladesh	Aus/boro
	IRIS_313-10598	DD126	Bangladesh	Aus/boro
	IRIS_313-10600	UCP41	Bangladesh	Aus/boro
	IRIS_313-10602	DM49	Bangladesh	Aus/boro
	IRIS_313-10603	UCP122	Bangladesh	Aus/boro
	IRIS_313-10604	DV2	Bangladesh	Aus/boro
	IRIS_313-10606	DV110	Bangladesh	Aus/boro
	IRIS_313-10608	T 21	India	Aus/boro
	IRIS_313-10623	SIDALI	Nepal	Aus/boro
	IRIS_313-10631	SHINCHIKU-IKU 97	Taiwan	Temperate japonica
	IRIS_313-10653	Mak kheua	Laos	Tropical japonica
	IRIS_313-10657	THANGONE	Laos	Tropical japonica
	IRIS_313-10660	Lep hed	Laos	Tropical japonica
	IRIS_313-10670	ARC 10296	India	Basmati/sadri
	IRIS_313-10673	ARC 10843	India	Aus/boro
	IRIS_313-10703	PADI ADONG DUMARAT	Malaysia	Tropical japonica
	IRIS_313-10704	PADI DARAWAL	Malaysia	Tropical japonica
	IRIS_313-10734	DEVARASI	Nepal	Aus/boro
	IRIS_313-10735	LAL SAR	Nepal	Aus/boro
	IRIS_313-10736	RERM BILASH	Nepal	Aus/boro
	IRIS_313-10737	GHAIYA	Nepal	Aus/boro
	IRIS_313-10743	SERAJU	Indonesia	Tropical japonica
	IRIS_313-10758	AEN METAN	Indonesia	Tropical japonica
	IRIS_313-10794	MENDUNGAN	Indonesia	Tropical japonica
	IRIS_313-10798	NOGO-BELE 2	Indonesia	Tropical japonica
	IRIS_313-10827	BINARITOS	Philippines	Tropical japonica
	IRIS_313-10830	INAPORAONAN	Philippines	Tropical japonica
	IRIS_313-10831	MALANDI 2	Philippines	Tropical japonica
	IRIS_313-10834	IARI 11387	India	Tropical japonica
	IRIS_313-10837	BACK KYUNG ZO	South Korea	Temperate japonica
	IRIS_313-10845	ARC 5756	India	Aus/boro
	IRIS_313-10849	ARC 7001	India	Aus/boro
	IRIS_313-10852	ARC 7336	India	Aus/boro
	IRIS_313-10854	ARC 10145	India	Aus/boro
	IRIS_313-10862	ARC 11281	India	Tropical japonica
	IRIS_313-10864	ARC 11338	India	Basmati/sadri
	IRIS_313-10870	ARC 11768	India	Tropical japonica
	IRIS_313-10888	ARC 12726	India	Tropical japonica
	IRIS_313-10916	SRAU SLAP	Cambodia	Temperate japonica
	IRIS_313-10922	R 258	Laos	Tropical japonica
	IRIS_313-10925	KAMULI	Nepal	Aus/boro
	IRIS_313-10927	SUGA PANKHA	Nepal	Aus/boro
	IRIS_313-10930	PANKHIRAJ	Bangladesh	Aus/boro
	IRIS_313-10945	BULAK	Indonesia	Tropical japonica
	IRIS_313-10946	MANGGE	Indonesia	Tropical japonica
	IRIS_313-10957	RANGKAI KEPEL	Indonesia	Tropical japonica
	IRIS_313-10960	SUNGKAI	Indonesia	Tropical japonica
	IRIS_313-11020	BAMLA SUFFAID 320	Pakistan	Aus/boro
	IRIS_313-11024	BEGMI 135	Pakistan	Aus/boro
	IRIS_313-11025	DHAN 263	Pakistan	Aus/boro
	IRIS_313-11045	ENGKABANG	Malaysia	Tropical japonica
	IRIS_313-11117	KAYELI KUNING	Indonesia	Tropical japonica
	IRIS_313-11198	K 78-13	India	Temperate japonica
	IRIS_313-11248	NIAW KHAMIN	Thailand	Tropical japonica
	IRIS_313-11258	ARC 13502	India	Basmati/sadri
	IRIS_313-11336	IREQUIN	Philippines	Temperate japonica
	IRIS_313-11487	LALDIGHA	Bangladesh	Temperate japonica
	IRIS_313-11508	PAWNG AEW 1	Thailand	Temperate japonica
	IRIS_313-11566	MOONOR	Nepal	Basmati/sadri
	IRIS_313-11570	GENG 77-4	China	Temperate japonica
	IRIS_313-11577	LANG QIAN CHE	China	Temperate japonica
	IRIS_313-11582	WAN GENG BAI DAO TOU	China	Temperate japonica
	IRIS_313-11609	MAE HAWM	Thailand	Temperate japonica
	IRIS_313-11625	CHOBO	Nepal	Basmati/sadri
	IRIS_313-11630	POHHERLIMASION	Nepal	Basmati/sadri
	IRIS_313-11671	DERAWA	Nepal	Temperate japonica
	IRIS_313-11688	SIA MOO	Thailand	Temperate japonica
	IRIS_313-11695	HSIN-T'AO-YUAN-CHING-YU	Taiwan	Basmati/sadri
	IRIS_313-11890	C 722323	Taiwan	Temperate japonica
	IRIS_313-11984	BLAU BLA	Viet Nam	Temperate japonica
	IRIS_313-12074	KYAIN WAR ME DONE	Myanmar	Basmati/sadri
	IRIS_313-12299	MUANG TAY	Laos	Tropical japonica
	IRIS_313-9558	LIMBAYAN	Malaysia	Basmati/sadri

## Sheet: Supplemental Table 4
	Supplemental Table 4 Local ancestry of the IMY genome assembly
	Chromosome	IMY.0*	IMY.1*
	1	6	6
	2	6	6
	3	6	6
	4	6	6
	5	6	6
	6	6	6
	7	6	6
	8	6	6
	9	6	6
	10	6	6
	11	6	6
	12	6	6
	* The numbers represent subpopulation codes: GJ-sbtrp=0, GJ-tmp=1, GJ-trp=2, XI-1A=3, XI-1B=4, XI-2=5, XI-3=6, cA=7, cB=8.

## Sheet: Supplemental Table 5
	Supplemental Table 5 Geographical origin of each varietal group classified by the nucleotide variants
	Region code	Region	Varietal group (Most predominant region)																																Total
			VG1 (NMR)				VG2 (EMR)				VG3 (WMR)				VG4 (WMR)				VG5 (ECR)				VG6 (ECR)				VG7 (CDZ)				VG8 (DR)
			O	E	O/E		O	E	O/E		O	E	O/E		O	E	O/E		O	E	O/E		O	E	O/E		O	E	O/E		O	E	O/E
	DR	Delta region	4	6.50996	0.614443		1	11.3068	0.0884426		4	5.48207	0.729651		7	3.94024	1.77654		11	4.79681	2.29319		3	3.59761	0.833887		7	4.6255	1.51335		6	2.74104	2.18895		43
	CDZ	Central dry zone	10	8.1753	1.2232		9	14.1992	0.633838		5	6.88446	0.726273		5	4.94821	1.01047		4	6.0239	0.664021		7	4.51793	1.54938		13	5.80876	2.238		1	3.44223	0.290509		54
	EMR	Eastern mountainous region	4	8.47809	0.471805		35	14.7251	2.37689		9	7.13944	1.2606		0	5.13147	0		4	6.24701	0.640306		2	4.68526	0.426871		1	6.0239	0.166005		1	3.56972	0.280134		56
	NMR	Northern mountainous region	12	3.63347	3.30263		7	6.31076	1.10922		3	3.05976	0.980469		0	2.1992	0		0	2.67729	0		1	2.00797	0.498016		1	2.58167	0.387346		0	1.52988	0		24
	WMR	Western mountainous region	3	2.57371	1.16563		5	4.47012	1.11854		4	2.16733	1.84559		4	1.55777	2.56777		0	1.89641	0		0	1.42231	0		1	1.82869	0.546841		0	1.08367	0		17
	ECR	Eastern coastal region	2	3.33068	0.600478		1	5.78486	0.172865		3	2.80478	1.0696		1	2.01594	0.496047		7	2.45418	2.85227		6	1.84064	3.25974		1	2.36653	0.422559		1	1.40239	0.713068		22
	WCR	Western coastal region	0	3.02789	0		6	5.25896	1.14091		3	2.5498	1.17656		4	1.83267	2.18261		0	2.23108	0		1	1.67331	0.597619		2	2.15139	0.92963		4	1.2749	3.1375		20
	NA	Not available	3	2.27092	1.32105		2	3.94422	0.507071		1	1.91235	0.522917		2	1.3745	1.45507		2	1.67331	1.19524		1	1.25498	0.796825		1	1.61355	0.619753		3	0.956175	3.1375		15
	Total		38	38			66	66			32	32			23	23			28	28			21	21			27	27			16	16			251
	O and E represent the observed numbers of accessions and the expected numbers of accessions estimated from the marginal probability, respectively. The region with the highest O/E ratio (indicated by bold fonts) was considered the predominant region in each varietal group.

## Sheet: Supplemental Table 6
	Supplemental Table 6 Statistical summary of PacBio long reads
	Raw read counts	1202170
	Raw read bases	10935882173
	Raw read coverage	30.377
	Error-corrected read counts	745308
	Error-corrected read bases	6332924784
	Error-corrected read coverage	17.592

## Sheet: Supplemental Table 7
	Supplemental Table 7 Varieties compared with IMY
	Variety name	Country of origin	Subpopulation
	Nipponbare	Japan	Japonica (GJ-tmp)
	Shuhui498	China	Indica (XI-1B)
	Tumba	Indonesia	Indica (XI-3)

## Sheet: Supplemental Table 8
	Supplemental Table 8 Proportion of repeat elements in the genomes
		IMY	NB	R498	Tumba
	Bases masked	45.91	47.76	49.66	49.94
	Total retroelements	23.25	25.01	28.06	28.51
	Total SINEs	0.29	0.28	0.27	0.27
	Penelope	0	0	0	0
	Total LINEs	1.3	1.27	1.2	1.2
	CRE/SLACS	0	0	0	0
	L2/CR1/Rex	0	0	0	0
	R1/LOA/Jockey	0	0	0	0
	R2/R4/NeSL	0	0	0	0
	RTE/Bov-B	0	0	0	0
	L1/CIN4	1.28	1.25	1.18	1.18
	Total LTR elements	21.65	23.45	26.58	27.04
	BEL/Pao	0	0	0	0
	Ty1/Copia	3.51	3.71	3.33	3.33
	Gypsy/DIRS1	17.67	19.24	22.72	23.16
	Retroviral	0	0	0	0
	LAI*	14.22	22.48	21.28	22.82
	Total DNA transposons	17.03	17.04	16.06	15.92
	hobo-Activator	1.62	1.58	1.49	1.47
	Tc1-IS630-Pogo	2.04	1.97	1.89	1.87
	En-Spm	0	0	0	0
	MuDR-IS905	0	0	0	0
	PiggyBac	0	0	0	0
	Tourist/Harbinger	3	2.91	2.77	2.76
	Other**	2.33e-05	2.2e-05	1.96e-05	2.05e-05
	Rolling-circles	4.02	3.87	3.66	3.6
	Unclassified	0.2	0.2	0.18	0.18
	Total interspersed repeats	40.48	42.25	44.3	44.61
	Small RNA	0.19	0.2	0.22	0.19
	Satellites	0.08	0.38	0.4	0.47
	Simple repeats	1.18	1.11	1.11	1.1
	Low complexity	0.14	0.13	0.13	0.13
	Proportion of reapeat elements in the genomes are shown in percentages.
	* LTR assembly index calculated using LTR_retriever.
	** "Other" includes Mirage, P-element, and Transib.

## Sheet: Supplemental Table 9
	Supplemental Table 9 Statistical summary of structural variations
		NB	R498	Tumba
	Syntenic regions	296067949	339384329	348723297
	Inversions	8857755	2331746	458471
	Translocations	3968755	4480385	2573169
	Duplications (reference)	1637845	673296	611824
	Duplications (query)	2183087	2665143	1980224
	Not aligned (reference)	72853719	41190681	32547460
	Not aligned (query)	69930901	32315656	27460448
	SNPs	1205942	627168	573819
	Insertions	2369708	2168743	2048001
	Deletions	2409282	2765336	2835055
	Copygains	276825	528651	283776
	Copylosses	275558	74904	148596
	Highly diverged	152192011	102223218	106589861
	Tandem repeats	1079	1456	76
	The numbers indicate the total numbers of nucleotides in the IMY genome assembly except for Duplications (reference), Not aligned (reference), Deletions, and Copylosses where the numbers are those in the reference genome assemblies.

## Sheet: Supplemental Table 10
	Supplemental Table 10 Estimated three parameters associated to LD decay on the extended Sved's model
	Chr.	DecayRate (r2d)	LDmax (r2High)	LDmin (r2Low)	Distance (dLD50)
	1	8.707e-06	0.5492	0.1703	114850
	2	1.042e-05	0.5101	0.1273	95969.3
	3	7.868e-06	0.6042	0.1398	127097
	4	1.033e-05	0.5326	0.1796	96805.4
	5	9.564e-06	0.6385	0.1803	104559
	6	9.047e-06	0.598	0.1733	110534
	7	1.027e-05	0.5894	0.1544	97371
	8	2.241e-05	0.5101	0.2315	44622.9
	9	6.404e-06	0.5074	0.09265	156152
	10	1.54e-05	0.5896	0.2189	64935.1
	11	1.37e-05	0.4695	0.1623	72992.7
	12	1.382e-05	0.4828	0.2162	72358.9
	Mean	1.1495e-05	0.54845	0.170546	96520.6

[truncated: 1 more sheets: Supplemental Table 11]
